# Supplementary material for: Inferring Characteristics of the Tumor Immune Microenvironment of Patients with HNSCC from Single-Cell Transcriptomics of Peripheral Blood
Source: Cancer Res Commun. 2024 Sep 5;4(9):2335–48. doi: 10.1158/2767-9764.CRC-24-0092 (PMC11375407; doi:10.1158/2767-9764.CRC-24-0092)
Supplement: Supplementary Material SM2 — Comprehensive lists of all signatures predicting patient ICB response. [file crc-24-0092_supplementary_material_sm2_supps2.xlsx]

## Sheet: ICGs
Symbol	Type	Role with Immunity
ADORA2A	Receptor	Inhibit
BTLA	Receptor	Inhibit
BTN2A1	Ligand	TwoSide
BTN2A2	Ligand	Inhibit
BTN3A1	Ligand	Activate
BTNL3	Ligand	TwoSide
BTNL9	Ligand	TwoSide
C10orf54	Ligand	Inhibit
CD160	Ligand	Inhibit
CD209	Ligand	TwoSide
CD226	Receptor	Activate
CD27	Receptor	Activate
CD274	Ligand	TwoSide
CD276	Ligand	Inhibit
CD28	Receptor	Activate
CD40	Receptor	Activate
CD40LG	Ligand	Activate
CD47	Ligand	Inhibit
CD70	Ligand	Activate
CD80	Ligand	TwoSide
CD86	Ligand	TwoSide
CD96	Receptor	Activate
CEACAM1	Ligand&Receptor	Activate
CTLA4	Receptor	Inhibit
HAVCR2	Receptor	Inhibit
HLA-A	Ligand	TwoSide
HLA-B	Ligand	TwoSide
HLA-C	Ligand	TwoSide
HLA-DMA	Ligand	TwoSide
HLA-DMB	Ligand	TwoSide
HLA-DOA	Ligand	TwoSide
HLA-DOB	Ligand	TwoSide
HLA-DPA1	Ligand	TwoSide
HLA-DPB1	Ligand	TwoSide
HLA-DQA1	Ligand	TwoSide
HLA-DQB1	Ligand	TwoSide
HLA-DRA	Ligand	TwoSide
HLA-DRB1	Ligand	TwoSide
HLA-DRB3	Ligand	TwoSide
HLA-DRB4	Ligand	TwoSide
HLA-DRB5	Ligand	TwoSide
HLA-E	Ligand	TwoSide
HLA-F	Ligand	TwoSide
HLA-G	Ligand	TwoSide
ICOS	Receptor	Activate
ICOSLG	Ligand	Activate
IDO1	Ligand	Inhibit
KIR2DL1	Receptor	Inhibit
KIR2DL2	Receptor	Inhibit
KIR2DL3	Receptor	Inhibit
KIR2DL4	Receptor	Activate
KIR2DL5A	Receptor	Inhibit
KIR2DL5B	Receptor	Inhibit
KIR2DS1	Receptor	Activate
KIR2DS2	Receptor	Activate
KIR2DS3	Receptor	Activate
KIR2DS4	Receptor	Activate
KIR2DS5	Receptor	Activate
KIR3DL1	Receptor	Inhibit
KIR3DL2	Receptor	Inhibit
KIR3DL3	Receptor	Inhibit
KIR3DS1	Receptor	Activate
LAG3	Receptor	Inhibit
LGALS9	Ligand	Inhibit
PDCD1	Receptor	Inhibit
PDCD1LG2	Ligand	TwoSide
PVR	Ligand	TwoSide
SIRPA	Receptor	Inhibit
TDO2	Ligand	Inhibit
TIGIT	Receptor	Inhibit
TNFRSF14	Ligand	TwoSide
TNFRSF18	Receptor	Activate
TNFRSF4	Receptor	Activate
TNFRSF9	Receptor	Activate
TNFSF14	Ligand	Activate
TNFSF18	Ligand	Activate
TNFSF4	Ligand	Activate
TNFSF9	Ligand	Activate
VTCN1	Ligand	Inhibit

## Sheet: AUC_bloodGeneExp
geneExp signature	AUC_RecR	p_val_RecR	effect_RecR	AUC_PathR	p_val_PathR	effect_PathR	Min_AUC	Max_pval
LGALS9_Memory.space.B.space.cells	0.875	0.01	1	0.85	0	1	0.85	0.01
ICOSLG_Naive.space.B.space.cells	0.854	0.02	1	0.797	0.01	1	0.797	0.02
CD80_Monocytes	0.833	0.02	-1	0.706	0.03	-1	0.706	0.03
CD47_Regulatory.space.T.space.cells	0.812	0.04	1	0.758	0.02	1	0.758	0.04
CD96_Memory.space.B.space.cells	0.812	0.04	-1	0.748	0.02	-1	0.748	0.04
BTN2A2_Naive.space.B.space.cells	0.771	0.06	1	0.696	0.06	1	0.696	0.06
CD160_Helper.space.T.space.cells	0.823	0.02	1	0.663	0.07	1	0.663	0.07
BTN2A1_Naive.space.B.space.cells	0.771	0.07	-1	0.804	0.01	-1	0.771	0.07
TNFRSF18_Monocytes	0.896	0.01	1	0.676	0.08	1	0.676	0.08
BTN2A1_DC	0.729	0.11	-1	0.725	0.03	-1	0.725	0.11
CD86_Monocytes	0.729	0.11	-1	0.66	0.1	-1	0.66	0.11
PVR_Monocytes	0.729	0.11	1	0.797	0.01	1	0.729	0.11
KIR3DL1_NK.space.cells	0.729	0.11	1	0.68	0.07	1	0.68	0.11
CEACAM1_Monocytes	0.708	0.12	1	0.788	0.01	1	0.708	0.12
KIR2DL3_NK.space.cells	0.708	0.13	-1	0.673	0.08	1	0.673	0.13
KIR2DL3_Cytotoxic.space.T.space.cells	0.688	0.15	-1	0.667	0.09	1	0.667	0.15
ICOS_Monocytes	0.771	0.06	-1	0.624	0.15	-1	0.624	0.15
ADORA2A_Naive.space.B.space.cells	0.688	0.15	1	0.745	0.02	1	0.688	0.15
BTN2A2_NK.space.cells	0.812	0.04	1	0.631	0.15	1	0.631	0.15
CD40LG_Monocytes	0.677	0.16	-1	0.627	0.15	-1	0.627	0.16
TNFRSF14_NK.space.cells	0.708	0.13	-1	0.627	0.16	-1	0.627	0.16
LGALS9_Monocytes	0.833	0.03	-1	0.621	0.17	-1	0.621	0.17
TNFRSF18_NK.space.cells	0.729	0.11	1	0.621	0.17	1	0.621	0.17
BTN2A1_Regulatory.space.T.space.cells	0.833	0.03	1	0.618	0.17	1	0.618	0.17
PDCD1_Helper.space.T.space.cells	0.667	0.18	-1	0.641	0.13	-1	0.641	0.18
CD96_Helper.space.T.space.cells	0.729	0.11	-1	0.614	0.18	-1	0.614	0.18
ICOSLG_Monocytes	0.667	0.18	1	0.618	0.17	1	0.618	0.18
CD226_Regulatory.space.T.space.cells	0.667	0.18	1	0.722	0.04	-1	0.667	0.18
LAG3_Helper.space.T.space.cells	0.667	0.19	-1	0.654	0.11	-1	0.654	0.19
BTN2A2_Memory.space.B.space.cells	0.75	0.09	-1	0.611	0.19	1	0.611	0.19
CTLA4_Regulatory.space.T.space.cells	0.667	0.19	1	0.732	0.03	1	0.667	0.19
CD27_Helper.space.T.space.cells	0.917	0.01	1	0.608	0.2	1	0.608	0.2
PVR_Helper.space.T.space.cells	0.688	0.14	1	0.601	0.21	1	0.601	0.21
SIRPA_Helper.space.T.space.cells	0.635	0.22	1	0.614	0.17	1	0.614	0.22
CD226_Cytotoxic.space.T.space.cells	0.708	0.13	-1	0.595	0.23	-1	0.595	0.23
CD27_Monocytes	0.635	0.23	1	0.621	0.17	-1	0.621	0.23
CD40_Monocytes	0.667	0.19	1	0.595	0.23	1	0.595	0.23
BTN3A1_NK.space.cells	0.792	0.05	-1	0.595	0.23	-1	0.595	0.23
CTLA4_Cytotoxic.space.T.space.cells	0.833	0.03	1	0.588	0.24	1	0.588	0.24
BTN3A1_Memory.space.B.space.cells	0.646	0.21	-1	0.588	0.24	-1	0.588	0.24
KIR3DL1_Monocytes	0.729	0.09	1	0.588	0.24	1	0.588	0.24
PDCD1_Regulatory.space.T.space.cells	0.75	0.08	1	0.588	0.24	1	0.588	0.24
TNFSF9_DC	0.625	0.25	1	0.614	0.18	1	0.614	0.25
CD28_Monocytes	0.656	0.19	1	0.582	0.25	-1	0.582	0.25
BTLA_Monocytes	0.625	0.25	-1	0.631	0.13	-1	0.625	0.25
CD27_Cytotoxic.space.T.space.cells	0.708	0.13	1	0.582	0.26	1	0.582	0.26
TNFRSF4_Helper.space.T.space.cells	0.625	0.26	-1	0.66	0.1	-1	0.625	0.26
LAG3_Monocytes	0.615	0.26	1	0.67	0.07	-1	0.615	0.26
CD96_Naive.space.B.space.cells	0.698	0.14	-1	0.582	0.26	-1	0.582	0.26
KIR3DL2_NK.space.cells	0.625	0.26	-1	0.778	0.01	1	0.625	0.26
TIGIT_Regulatory.space.T.space.cells	0.646	0.22	1	0.582	0.26	1	0.582	0.26
CD70_Memory.space.B.space.cells	0.615	0.27	1	0.654	0.11	1	0.615	0.27
CD70_Naive.space.B.space.cells	0.625	0.23	1	0.572	0.28	-1	0.572	0.28
ADORA2A_NK.space.cells	0.646	0.22	-1	0.575	0.28	-1	0.575	0.28
CD70_NK.space.cells	0.604	0.27	-1	0.569	0.28	-1	0.569	0.28
CD40LG_NK.space.cells	0.604	0.27	-1	0.572	0.28	1	0.572	0.28
TNFSF14_Regulatory.space.T.space.cells	0.625	0.24	1	0.569	0.28	-1	0.569	0.28
LAG3_Regulatory.space.T.space.cells	0.74	0.08	1	0.572	0.28	-1	0.572	0.28
BTN2A2_Cytotoxic.space.T.space.cells	0.656	0.2	-1	0.569	0.29	1	0.569	0.29
CEACAM1_Memory.space.B.space.cells	0.604	0.29	1	0.631	0.14	-1	0.604	0.29
CD86_Memory.space.B.space.cells	0.729	0.11	-1	0.569	0.29	-1	0.569	0.29
CD276_Monocytes	0.75	0.06	1	0.565	0.29	1	0.565	0.29
CD27_Naive.space.B.space.cells	0.604	0.29	-1	0.908	0	-1	0.604	0.29
TNFSF9_NK.space.cells	0.75	0.06	1	0.562	0.29	1	0.562	0.29
ICOS_Cytotoxic.space.T.space.cells	0.604	0.3	1	0.621	0.17	1	0.604	0.3
TNFSF14_Cytotoxic.space.T.space.cells	0.604	0.3	1	0.569	0.3	1	0.569	0.3
HAVCR2_DC	0.604	0.3	-1	0.595	0.23	1	0.595	0.3
CD226_Helper.space.T.space.cells	0.667	0.19	-1	0.569	0.3	-1	0.569	0.3
BTN3A1_Naive.space.B.space.cells	0.604	0.3	1	0.66	0.1	-1	0.604	0.3
TNFRSF4_Regulatory.space.T.space.cells	0.604	0.3	-1	0.621	0.17	1	0.604	0.3
BTLA_Regulatory.space.T.space.cells	0.594	0.31	1	0.601	0.19	1	0.594	0.31
CD40_NK.space.cells	0.667	0.19	1	0.562	0.32	1	0.562	0.32
TIGIT_NK.space.cells	0.646	0.22	1	0.562	0.32	-1	0.562	0.32
ADORA2A_Memory.space.B.space.cells	0.583	0.33	1	0.66	0.1	1	0.583	0.33
BTN2A1_Memory.space.B.space.cells	0.594	0.31	1	0.556	0.33	1	0.556	0.33
PDCD1_Cytotoxic.space.T.space.cells	0.583	0.34	1	0.575	0.28	-1	0.575	0.34
IDO1_DC	0.594	0.31	-1	0.552	0.34	1	0.552	0.34
CD40_DC	0.75	0.09	-1	0.556	0.34	-1	0.556	0.34
CD47_DC	0.854	0.02	1	0.556	0.34	-1	0.556	0.34
CTLA4_Helper.space.T.space.cells	0.729	0.11	-1	0.556	0.34	-1	0.556	0.34
TIGIT_Helper.space.T.space.cells	0.688	0.16	-1	0.556	0.34	-1	0.556	0.34
KIR2DL3_Monocytes	0.604	0.27	1	0.549	0.34	-1	0.549	0.34
BTLA_Naive.space.B.space.cells	0.583	0.34	-1	0.667	0.09	1	0.583	0.34
TNFSF14_NK.space.cells	0.583	0.34	1	0.588	0.25	1	0.583	0.34
CD96_NK.space.cells	0.583	0.34	-1	0.582	0.26	-1	0.582	0.34
KIR2DL1_NK.space.cells	0.604	0.3	1	0.556	0.34	1	0.556	0.34
BTN3A1_DC	0.573	0.36	-1	0.588	0.24	-1	0.573	0.36
CD80_Memory.space.B.space.cells	0.562	0.37	1	0.549	0.35	-1	0.549	0.37
CD209_Monocytes	0.667	0.19	-1	0.542	0.37	1	0.542	0.37
CD28_NK.space.cells	0.562	0.37	1	0.592	0.22	-1	0.562	0.37
CD28_Cytotoxic.space.T.space.cells	0.771	0.07	1	0.542	0.38	1	0.542	0.38
CD47_Cytotoxic.space.T.space.cells	0.75	0.09	-1	0.542	0.38	-1	0.542	0.38
CD274_Helper.space.T.space.cells	0.625	0.26	-1	0.542	0.38	1	0.542	0.38
CD70_Helper.space.T.space.cells	0.688	0.16	-1	0.539	0.38	-1	0.539	0.38
ICOS_Regulatory.space.T.space.cells	0.625	0.26	1	0.542	0.38	1	0.542	0.38
TNFRSF18_Helper.space.T.space.cells	0.562	0.39	-1	0.588	0.25	-1	0.562	0.39
BTN2A2_Monocytes	0.562	0.39	1	0.621	0.17	1	0.562	0.39
KIR2DL4_NK.space.cells	0.562	0.39	1	0.542	0.38	-1	0.542	0.39
CD226_NK.space.cells	0.625	0.26	-1	0.536	0.4	1	0.536	0.4
TNFRSF18_Regulatory.space.T.space.cells	0.552	0.4	-1	0.611	0.19	1	0.552	0.4
HAVCR2_Helper.space.T.space.cells	0.552	0.4	-1	0.529	0.41	1	0.529	0.41
TNFRSF9_NK.space.cells	0.698	0.14	-1	0.529	0.41	1	0.529	0.41
BTLA_DC	0.625	0.26	1	0.529	0.42	1	0.529	0.42
BTNL9_Memory.space.B.space.cells	0.542	0.42	1	0.621	0.15	1	0.542	0.42
CTLA4_Monocytes	0.542	0.42	1	0.732	0.01	-1	0.542	0.42
TNFSF9_Monocytes	0.667	0.18	-1	0.526	0.42	1	0.526	0.42
KIR3DL2_Monocytes	0.542	0.42	-1	0.595	0.21	1	0.542	0.42
KIR3DL1_Cytotoxic.space.T.space.cells	0.542	0.43	1	0.686	0.07	1	0.542	0.43
BTN2A2_Helper.space.T.space.cells	0.573	0.36	-1	0.526	0.43	-1	0.526	0.43
CD28_Helper.space.T.space.cells	0.542	0.43	-1	0.588	0.25	1	0.542	0.43
TNFRSF14_Memory.space.B.space.cells	0.542	0.43	1	0.549	0.36	1	0.542	0.43
TNFRSF14_Monocytes	0.542	0.43	-1	0.582	0.26	1	0.542	0.43
CD47_Naive.space.B.space.cells	0.542	0.43	1	0.725	0.03	-1	0.542	0.43
BTN3A1_Regulatory.space.T.space.cells	0.542	0.43	1	0.556	0.34	1	0.542	0.43
CD28_Regulatory.space.T.space.cells	0.542	0.43	-1	0.569	0.3	-1	0.542	0.43
TIGIT_Cytotoxic.space.T.space.cells	0.562	0.39	-1	0.523	0.44	-1	0.523	0.44
BTLA_Memory.space.B.space.cells	0.552	0.4	-1	0.523	0.44	-1	0.523	0.44
CD274_Monocytes	0.562	0.38	1	0.52	0.44	-1	0.52	0.44
CD274_Cytotoxic.space.T.space.cells	0.531	0.45	-1	0.621	0.17	1	0.531	0.45
TNFRSF4_Monocytes	0.552	0.4	1	0.52	0.45	-1	0.52	0.45
LAG3_NK.space.cells	0.531	0.45	-1	0.569	0.29	-1	0.531	0.45
ADORA2A_Regulatory.space.T.space.cells	0.531	0.45	1	0.582	0.26	1	0.531	0.45
TNFRSF9_Regulatory.space.T.space.cells	0.583	0.33	1	0.516	0.45	1	0.516	0.45
CD160_Cytotoxic.space.T.space.cells	0.625	0.26	-1	0.516	0.46	1	0.516	0.46
BTN2A2_DC	0.542	0.43	1	0.516	0.46	1	0.516	0.46
CD40LG_Helper.space.T.space.cells	0.646	0.22	1	0.516	0.46	1	0.516	0.46
TNFRSF9_Monocytes	0.573	0.36	-1	0.516	0.46	-1	0.516	0.46
TIGIT_Monocytes	0.75	0.09	1	0.516	0.46	1	0.516	0.46
CD47_NK.space.cells	0.646	0.22	1	0.516	0.46	-1	0.516	0.46
TNFSF9_Cytotoxic.space.T.space.cells	0.521	0.48	-1	0.601	0.21	-1	0.521	0.48
TNFRSF9_Cytotoxic.space.T.space.cells	0.521	0.48	1	0.569	0.3	1	0.521	0.48
KIR2DL4_Cytotoxic.space.T.space.cells	0.719	0.11	1	0.51	0.48	1	0.51	0.48
CD86_DC	0.604	0.3	-1	0.51	0.48	-1	0.51	0.48
CD47_Helper.space.T.space.cells	0.521	0.48	-1	0.51	0.48	1	0.51	0.48
KIR3DL2_Helper.space.T.space.cells	0.521	0.48	1	0.621	0.16	1	0.521	0.48
TNFSF9_Memory.space.B.space.cells	0.667	0.18	1	0.51	0.48	1	0.51	0.48
CD47_Memory.space.B.space.cells	0.521	0.48	1	0.641	0.13	1	0.521	0.48
TNFSF14_Monocytes	0.729	0.11	1	0.51	0.48	1	0.51	0.48
CD226_Monocytes	0.812	0.04	-1	0.51	0.48	1	0.51	0.48
KIR2DL1_Monocytes	0.667	0.15	1	0.51	0.48	1	0.51	0.48
CD40_Naive.space.B.space.cells	0.521	0.48	1	0.523	0.44	-1	0.521	0.48
BTN2A1_NK.space.cells	0.521	0.48	1	0.68	0.07	-1	0.521	0.48
ICOSLG_Helper.space.T.space.cells	0.667	0.18	1	0.507	0.49	1	0.507	0.49
ADORA2A_Cytotoxic.space.T.space.cells	0.625	0.26	1	0.503	0.5	-1	0.503	0.5
CD96_Cytotoxic.space.T.space.cells	0.708	0.13	-1	0.503	0.5	-1	0.503	0.5
PVR_DC	0.646	0.21	-1	0.503	0.5	1	0.503	0.5
ICOSLG_Memory.space.B.space.cells	0.51	0.5	1	0.634	0.12	-1	0.51	0.5
CD96_Monocytes	0.51	0.5	1	0.765	0.02	-1	0.51	0.5
CD160_NK.space.cells	0.542	0.43	1	0.503	0.5	1	0.503	0.5
HAVCR2_NK.space.cells	0.521	0.48	-1	0.503	0.5	-1	0.503	0.5
CD40LG_Regulatory.space.T.space.cells	0.51	0.5	-1	0.771	0.01	-1	0.51	0.5
TNFRSF18_Naive.space.B.space.cells	0.625	0.23	1	0.5	0.51	-1	0.5	0.51
HAVCR2_Regulatory.space.T.space.cells	0.688	0.14	1	0.5	0.51	-1	0.5	0.51
BTLA_Cytotoxic.space.T.space.cells	0.5	0.52	1	0.637	0.13	1	0.5	0.52
TNFRSF14_Cytotoxic.space.T.space.cells	0.583	0.34	1	0.497	0.52	-1	0.497	0.52
TNFRSF4_Cytotoxic.space.T.space.cells	0.5	0.52	1	0.66	0.1	-1	0.5	0.52
CD40_Cytotoxic.space.T.space.cells	0.5	0.52	-1	0.595	0.23	-1	0.5	0.52
TNFRSF18_Cytotoxic.space.T.space.cells	0.5	0.52	-1	0.611	0.19	1	0.5	0.52
LAG3_Cytotoxic.space.T.space.cells	0.5	0.52	-1	0.536	0.4	-1	0.5	0.52
SIRPA_DC	0.5	0.52	1	0.654	0.11	1	0.5	0.52
ADORA2A_Helper.space.T.space.cells	0.5	0.52	1	0.516	0.46	-1	0.5	0.52
BTN3A1_Helper.space.T.space.cells	0.5	0.52	-1	0.654	0.11	-1	0.5	0.52
CD27_Memory.space.B.space.cells	0.5	0.52	1	0.588	0.25	1	0.5	0.52
HAVCR2_Monocytes	0.646	0.22	1	0.497	0.52	-1	0.497	0.52
CD86_Naive.space.B.space.cells	0.688	0.15	-1	0.497	0.52	-1	0.497	0.52
CD27_DC	0.5	0.53	1	0.507	0.49	1	0.5	0.53
CD86_Helper.space.T.space.cells	0.5	0.53	-1	0.556	0.32	-1	0.5	0.53
TNFSF4_Helper.space.T.space.cells	0.5	0.53	-1	0.549	0.33	1	0.5	0.53
CEACAM1_Naive.space.B.space.cells	0.5	0.53	-1	0.686	0.05	-1	0.5	0.53
CD274_NK.space.cells	0.5	0.53	1	0.686	0.06	1	0.5	0.53
PDCD1_NK.space.cells	0.5	0.53	-1	0.552	0.32	-1	0.5	0.53
CD40_Helper.space.T.space.cells	0.667	0.19	1	0.49	0.54	1	0.49	0.54
KIR3DL1_Helper.space.T.space.cells	0.625	0.23	1	0.493	0.54	1	0.493	0.54
CD160_Monocytes	0.583	0.34	1	0.49	0.54	-1	0.49	0.54
CD47_Monocytes	0.812	0.04	-1	0.49	0.54	1	0.49	0.54
BTN2A1_Monocytes	0.604	0.3	1	0.49	0.54	-1	0.49	0.54
BTNL9_Naive.space.B.space.cells	0.688	0.13	1	0.49	0.55	-1	0.49	0.55
LGALS9_DC	0.625	0.26	-1	0.484	0.56	-1	0.484	0.56
LGALS9_Naive.space.B.space.cells	0.583	0.34	1	0.484	0.56	-1	0.484	0.56
CD96_Regulatory.space.T.space.cells	0.75	0.09	1	0.484	0.56	-1	0.484	0.56
BTN3A1_Cytotoxic.space.T.space.cells	0.479	0.57	-1	0.627	0.16	-1	0.479	0.57
CD40LG_Cytotoxic.space.T.space.cells	0.479	0.57	-1	0.663	0.09	1	0.479	0.57
HAVCR2_Cytotoxic.space.T.space.cells	0.479	0.57	-1	0.68	0.07	-1	0.479	0.57
LGALS9_Cytotoxic.space.T.space.cells	0.479	0.57	-1	0.556	0.34	-1	0.479	0.57
BTN2A1_Cytotoxic.space.T.space.cells	0.479	0.57	-1	0.529	0.42	-1	0.479	0.57
TNFRSF14_DC	0.479	0.57	1	0.556	0.34	-1	0.479	0.57
BTN3A1_Monocytes	0.479	0.57	1	0.608	0.2	-1	0.479	0.57
TNFRSF14_Naive.space.B.space.cells	0.479	0.57	1	0.51	0.48	1	0.479	0.57
CD27_Regulatory.space.T.space.cells	0.479	0.57	1	0.608	0.2	1	0.479	0.57
LGALS9_Helper.space.T.space.cells	0.896	0.01	-1	0.477	0.58	-1	0.477	0.58
KIR2DL4_Monocytes	0.479	0.58	-1	0.529	0.41	-1	0.479	0.58
CD226_DC	0.646	0.22	1	0.477	0.59	1	0.477	0.59
TIGIT_Naive.space.B.space.cells	0.802	0.03	1	0.48	0.59	1	0.48	0.59
KIR3DL2_Cytotoxic.space.T.space.cells	0.771	0.07	-1	0.471	0.6	1	0.471	0.6
CD40_Memory.space.B.space.cells	0.812	0.04	1	0.471	0.6	1	0.471	0.6
CD70_Cytotoxic.space.T.space.cells	0.458	0.61	1	0.627	0.16	-1	0.458	0.61
CEACAM1_Helper.space.T.space.cells	0.458	0.61	-1	0.654	0.11	-1	0.458	0.61
BTLA_Helper.space.T.space.cells	0.458	0.61	-1	0.556	0.34	1	0.458	0.61
BTN2A1_Helper.space.T.space.cells	0.458	0.61	1	0.569	0.3	1	0.458	0.61
PVR_NK.space.cells	0.521	0.48	1	0.471	0.61	1	0.471	0.61
LAG3_DC	0.458	0.63	-1	0.5	0.51	-1	0.458	0.63
PDCD1LG2_Helper.space.T.space.cells	0.458	0.63	-1	0.627	0.13	1	0.458	0.63
BTN2A2_Regulatory.space.T.space.cells	0.625	0.23	-1	0.467	0.63	-1	0.467	0.63
TNFRSF14_Regulatory.space.T.space.cells	0.5	0.52	1	0.458	0.64	-1	0.458	0.64
ICOS_Helper.space.T.space.cells	0.438	0.66	-1	0.542	0.38	1	0.438	0.66
TNFRSF14_Helper.space.T.space.cells	0.438	0.66	-1	0.477	0.58	-1	0.438	0.66
TNFSF14_Helper.space.T.space.cells	0.438	0.66	1	0.516	0.46	-1	0.438	0.66
SIRPA_Monocytes	0.438	0.66	-1	0.529	0.42	1	0.438	0.66
TNFRSF4_NK.space.cells	0.438	0.66	-1	0.634	0.14	1	0.438	0.66
LGALS9_NK.space.cells	0.438	0.66	-1	0.536	0.4	-1	0.438	0.66
LGALS9_Regulatory.space.T.space.cells	0.812	0.04	1	0.451	0.66	-1	0.451	0.66
CD70_Monocytes	0.438	0.68	1	0.569	0.26	-1	0.438	0.68
ICOS_NK.space.cells	0.417	0.71	-1	0.444	0.69	-1	0.417	0.71
CD27_NK.space.cells	0.708	0.13	-1	0.425	0.74	-1	0.425	0.74
CD70_Regulatory.space.T.space.cells	0.375	0.78	1	0.516	0.46	-1	0.375	0.78
ICOSLG_DC	0.604	0.28	-1	0.405	0.81	1	0.405	0.81
ADORA2A_Monocytes	0.312	0.87	-1	0.627	0.16	1	0.312	0.87
KIR2DL1_Cytotoxic.space.T.space.cells	0.312	0.88	1	0.542	0.37	1	0.312	0.88
IDO1_Monocytes	0.417	0.72	-1	0.363	0.9	-1	0.363	0.9

## Sheet: AUC_tumorGeneExp
geneExp signature	AUC_RecR	p_val_RecR	effect_RecR	AUC_PathR	p_val_PathR	effect_PathR	Min_AUC	Max_pval
LAG3_NK.space.cells	0.938	0	-1	0.732	0.03	-1	0.732	0.03
BTLA_Macrophages	0.896	0.01	1	0.729	0.03	1	0.729	0.03
CD86_Regulatory.space.T.space.cells	0.812	0.02	1	0.667	0.07	1	0.667	0.07
CTLA4_NK.space.cells	0.896	0.01	-1	0.654	0.11	-1	0.654	0.11
KIR3DL1_NK.space.cells	0.729	0.11	1	0.68	0.07	1	0.68	0.11
CD80_Plasma.space.cells	0.896	0.01	1	0.65	0.11	1	0.65	0.11
LAG3_Cytotoxic.space.T.space.cells	0.875	0.01	-1	0.647	0.12	-1	0.647	0.12
IDO1_Regulatory.space.T.space.cells	0.75	0.05	1	0.624	0.12	1	0.624	0.12
KIR2DL3_NK.space.cells	0.708	0.13	-1	0.673	0.08	1	0.673	0.13
HAVCR2_Cytotoxic.space.T.space.cells	0.896	0.01	-1	0.634	0.14	-1	0.634	0.14
PVR_Cytotoxic.space.T.space.cells	0.896	0.01	-1	0.634	0.14	-1	0.634	0.14
TNFSF4_Helper.space.T.space.cells	0.688	0.15	-1	0.703	0.04	-1	0.688	0.15
TIGIT_NK.space.cells	0.896	0.01	-1	0.621	0.17	-1	0.621	0.17
PVR_DC	0.677	0.16	1	0.608	0.19	1	0.608	0.19
CEACAM1_Regulatory.space.T.space.cells	0.625	0.21	1	0.654	0.06	1	0.625	0.21
BTN2A2_Cytotoxic.space.T.space.cells	0.656	0.2	-1	0.569	0.29	1	0.569	0.29
CTLA4_Helper.space.T.space.cells	0.729	0.11	-1	0.556	0.34	-1	0.556	0.34
TNFSF14_NK.space.cells	0.583	0.34	1	0.588	0.25	1	0.583	0.34
KIR2DL1_NK.space.cells	0.604	0.3	1	0.556	0.34	1	0.556	0.34
TNFRSF18_Plasma.space.cells	0.719	0.09	1	0.549	0.34	1	0.549	0.34
CD47_Cytotoxic.space.T.space.cells	0.75	0.09	-1	0.542	0.38	-1	0.542	0.38
ICOSLG_Naive.space.B.space.cells	0.562	0.38	-1	0.663	0.09	-1	0.562	0.38
CD209_DC	0.75	0.01	1	0.507	0.49	1	0.507	0.49
ICOSLG_Helper.space.T.space.cells	0.667	0.18	-1	0.507	0.49	-1	0.507	0.49
BTN3A1_Helper.space.T.space.cells	0.5	0.52	-1	0.654	0.11	-1	0.5	0.52
BTN3A1_Plasma.space.cells	0.479	0.58	1	0.745	0.02	1	0.479	0.58
BTN2A2_Plasma.space.cells	0.458	0.63	-1	0.529	0.41	-1	0.458	0.63
LGALS9_Monocytes	0.688	0.16	1	0.458	0.64	-1	0.458	0.64
TNFRSF14_Helper.space.T.space.cells	0.438	0.66	-1	0.477	0.58	-1	0.438	0.66
CD160_Regulatory.space.T.space.cells	0.542	0.41	1	0.458	0.69	1	0.458	0.69
KIR2DL1_Cytotoxic.space.T.space.cells	0.312	0.88	1	0.542	0.37	1	0.312	0.88

## Sheet: AUC_bloodICF
ICFR signature	AUC_RecR	p_val_RecR	effect_RecR	AUC_PathR	p_val_PathR	effect_PathR	Min_AUC	Max_pval
Regulatory.space.T.space.cells	0.583333	0.341758	-1	0.647059	0.120462	1	0.583333	0.341758
Monocytes	0.604167	0.299451	-1	0.542484	0.375576	-1	0.542484	0.375576
Helper.space.T.space.cells	0.541667	0.430769	1	0.503268	0.5	1	0.503268	0.5
Memory.space.B.space.cells	0.5	0.523626	-1	0.588235	0.245476	-1	0.5	0.523626
NK.space.cells	0.604167	0.299451	-1	0.48366	0.562961	-1	0.48366	0.562961
Naive.space.B.space.cells	0.458333	0.614835	-1	0.699346	0.0534272	1	0.458333	0.614835
Cytotoxic.space.T.space.cells	0.583333	0.341758	1	0.464052	0.624424	1	0.464052	0.624424
DC	0.541667	0.430769	-1	0.464052	0.624424	1	0.464052	0.624424
Plasma.space.cells	0.4375	0.671144	1	0.542484	0.364822	1	0.4375	0.671144

## Sheet: AUC_tumorICF
ICFR signature	AUC_RecR	p_val_RecR	effect_RecR	AUC_PathR	p_val_PathR	effect_PathR	Min_AUC	Max_pval
Memory.space.B.space.cells	0.729	0.11	1	0.719	0.04	1	0.719	0.11
Regulatory.space.T.space.cells	0.792	0.05	-1	0.634	0.14	-1	0.634	0.14
Plasma.space.cells	0.75	0.09	-1	0.588	0.25	-1	0.588	0.25
Helper.space.T.space.cells	0.771	0.07	1	0.582	0.26	1	0.582	0.26
Naive.space.B.space.cells	0.583	0.34	-1	0.66	0.1	1	0.583	0.34
Macrophages	0.438	0.67	-1	0.542	0.36	-1	0.438	0.67

## Sheet: AUC_bloodICFR
ICFR signature	AUC_RecR	p_val_RecR	effect_RecR	AUC_PathR	p_val_PathR	effect_PathR	Min_AUC	Max_pval
Memory.space.B.space.cells.plus.Monocytes2Memory.space.B.space.cells.plus.Naive.space.B.space.cells	0.729167	0.106044	-1	0.673203	0.0820883	-1	0.673203	0.106044
Memory.space.B.space.cells.plus.Naive.space.B.space.cells2Memory.space.B.space.cells.plus.Monocytes	0.729167	0.106044	1	0.673203	0.0820883	1	0.673203	0.106044
Monocytes.minus.Naive.space.B.space.cells2Memory.space.B.space.cells.plus.Monocytes	0.729167	0.106044	-1	0.673203	0.0820883	-1	0.673203	0.106044
Monocytes.minus.Naive.space.B.space.cells2Memory.space.B.space.cells.plus.Naive.space.B.space.cells	0.729167	0.106044	-1	0.673203	0.0820883	-1	0.673203	0.106044
DC.plus.Monocytes2Memory.space.B.space.cells.plus.Naive.space.B.space.cells	0.729167	0.106044	-1	0.653595	0.109898	-1	0.653595	0.109898
Memory.space.B.space.cells.plus.Naive.space.B.space.cells2DC.plus.Monocytes	0.729167	0.106044	1	0.653595	0.109898	1	0.653595	0.109898
Memory.space.B.space.cells.plus.Naive.space.B.space.cells2Monocytes.plus.Plasma.space.cells	0.729167	0.106044	1	0.653595	0.109898	1	0.653595	0.109898
Monocytes.plus.Plasma.space.cells2Memory.space.B.space.cells.plus.Naive.space.B.space.cells	0.729167	0.106044	-1	0.653595	0.109898	-1	0.653595	0.109898
Memory.space.B.space.cells.plus.Naive.space.B.space.cells2Monocytes	0.729167	0.106044	1	0.647059	0.120462	1	0.647059	0.120462
Memory.space.B.space.cells.plus.Naive.space.B.space.cells2Monocytes.plus.Regulatory.space.T.space.cells	0.729167	0.106044	1	0.647059	0.120462	1	0.647059	0.120462
Monocytes2Memory.space.B.space.cells.plus.Naive.space.B.space.cells	0.729167	0.106044	-1	0.647059	0.120462	-1	0.647059	0.120462
Monocytes.plus.Regulatory.space.T.space.cells2Memory.space.B.space.cells.plus.Naive.space.B.space.cells	0.729167	0.106044	-1	0.647059	0.120462	-1	0.647059	0.120462
Helper.space.T.space.cells.plus.Monocytes2Memory.space.B.space.cells.plus.Naive.space.B.space.cells	0.708333	0.130769	-1	0.653595	0.109898	-1	0.653595	0.130769
Memory.space.B.space.cells.plus.Naive.space.B.space.cells2Helper.space.T.space.cells.plus.Monocytes	0.708333	0.130769	1	0.653595	0.109898	1	0.653595	0.130769
Monocytes.minus.Regulatory.space.T.space.cells2Memory.space.B.space.cells.plus.Naive.space.B.space.cells	0.729167	0.106044	-1	0.640523	0.131688	-1	0.640523	0.131688
Monocytes.minus.Plasma.space.cells2Memory.space.B.space.cells.plus.Naive.space.B.space.cells	0.729167	0.106044	-1	0.640523	0.131688	-1	0.640523	0.131688
DC.minus.Monocytes2Memory.space.B.space.cells.plus.Naive.space.B.space.cells	0.729167	0.106044	1	0.633987	0.143587	1	0.633987	0.143587
Memory.space.B.space.cells.minus.Monocytes2Memory.space.B.space.cells.plus.Naive.space.B.space.cells	0.708333	0.130769	1	0.627451	0.156159	1	0.627451	0.156159
Memory.space.B.space.cells.minus.Monocytes2Monocytes.plus.Naive.space.B.space.cells	0.708333	0.130769	1	0.627451	0.156159	1	0.627451	0.156159
Memory.space.B.space.cells.plus.Naive.space.B.space.cells2Monocytes.plus.Naive.space.B.space.cells	0.708333	0.130769	1	0.627451	0.156159	1	0.627451	0.156159
Monocytes.plus.Naive.space.B.space.cells2Memory.space.B.space.cells.plus.Naive.space.B.space.cells	0.708333	0.130769	-1	0.627451	0.156159	-1	0.627451	0.156159
DC.minus.Monocytes2Naive.space.B.space.cells.plus.Regulatory.space.T.space.cells	0.6875	0.158242	1	0.745098	0.0222832	1	0.6875	0.158242
Memory.space.B.space.cells.minus.Monocytes2Naive.space.B.space.cells	0.6875	0.158242	1	0.712418	0.0423149	1	0.6875	0.158242
Memory.space.B.space.cells.minus.Monocytes2Naive.space.B.space.cells.plus.Regulatory.space.T.space.cells	0.6875	0.158242	1	0.738562	0.0255109	1	0.6875	0.158242
Memory.space.B.space.cells.minus.Monocytes2Naive.space.B.space.cells.plus.Plasma.space.cells	0.6875	0.158242	1	0.712418	0.0423149	1	0.6875	0.158242
DC.minus.Naive.space.B.space.cells2Memory.space.B.space.cells.plus.Regulatory.space.T.space.cells	0.666667	0.18956	-1	0.647059	0.120462	-1	0.647059	0.18956
DC.minus.Regulatory.space.T.space.cells2DC.plus.Naive.space.B.space.cells	0.666667	0.18956	-1	0.673203	0.0820883	-1	0.666667	0.18956
DC.minus.Regulatory.space.T.space.cells2Naive.space.B.space.cells.plus.Regulatory.space.T.space.cells	0.666667	0.18956	-1	0.673203	0.0820883	-1	0.666667	0.18956
DC.plus.Monocytes2Naive.space.B.space.cells.plus.Regulatory.space.T.space.cells	0.666667	0.18956	-1	0.738562	0.0255109	-1	0.666667	0.18956
DC.plus.Monocytes2Naive.space.B.space.cells.plus.Plasma.space.cells	0.666667	0.18956	-1	0.72549	0.0330806	-1	0.666667	0.18956
DC.plus.Naive.space.B.space.cells2Naive.space.B.space.cells.plus.Regulatory.space.T.space.cells	0.666667	0.18956	-1	0.673203	0.0820883	-1	0.666667	0.18956
Helper.space.T.space.cells.plus.Memory.space.B.space.cells2Regulatory.space.T.space.cells.plus.Plasma.space.cells	0.666667	0.18956	1	0.620915	0.169407	-1	0.620915	0.18956
Monocytes.minus.Naive.space.B.space.cells2Helper.space.T.space.cells.plus.NK.space.cells	0.666667	0.18956	-1	0.620915	0.169407	-1	0.620915	0.18956
Monocytes.minus.Naive.space.B.space.cells2Monocytes.plus.Regulatory.space.T.space.cells	0.666667	0.18956	-1	0.745098	0.0222832	-1	0.666667	0.18956
Monocytes.minus.Naive.space.B.space.cells2Naive.space.B.space.cells.plus.Regulatory.space.T.space.cells	0.666667	0.18956	-1	0.745098	0.0222832	-1	0.666667	0.18956
Monocytes.minus.Regulatory.space.T.space.cells2Monocytes.plus.Naive.space.B.space.cells	0.666667	0.18956	-1	0.738562	0.0255109	-1	0.666667	0.18956
Monocytes.minus.Regulatory.space.T.space.cells2Naive.space.B.space.cells.plus.Regulatory.space.T.space.cells	0.666667	0.18956	-1	0.738562	0.0255109	-1	0.666667	0.18956
Monocytes.minus.Plasma.space.cells2Naive.space.B.space.cells.plus.Regulatory.space.T.space.cells	0.666667	0.18956	-1	0.745098	0.0222832	-1	0.666667	0.18956
Monocytes2Naive.space.B.space.cells.plus.Regulatory.space.T.space.cells	0.666667	0.18956	-1	0.745098	0.0222832	-1	0.666667	0.18956
Monocytes.plus.Naive.space.B.space.cells2Naive.space.B.space.cells.plus.Regulatory.space.T.space.cells	0.666667	0.18956	-1	0.738562	0.0255109	-1	0.666667	0.18956
Monocytes.plus.NK.space.cells2Naive.space.B.space.cells	0.666667	0.18956	-1	0.712418	0.0423149	-1	0.666667	0.18956
Monocytes.plus.NK.space.cells2Naive.space.B.space.cells.plus.Plasma.space.cells	0.666667	0.18956	-1	0.712418	0.0423149	-1	0.666667	0.18956
Monocytes.plus.Regulatory.space.T.space.cells2Naive.space.B.space.cells.plus.Regulatory.space.T.space.cells	0.666667	0.18956	-1	0.745098	0.0222832	-1	0.666667	0.18956
Monocytes.plus.Plasma.space.cells2Naive.space.B.space.cells.plus.Regulatory.space.T.space.cells	0.666667	0.18956	-1	0.745098	0.0222832	-1	0.666667	0.18956
Naive.space.B.space.cells2Monocytes.plus.NK.space.cells	0.666667	0.18956	1	0.712418	0.0423149	1	0.666667	0.18956
Naive.space.B.space.cells.plus.Regulatory.space.T.space.cells2DC.plus.Monocytes	0.666667	0.18956	1	0.738562	0.0255109	1	0.666667	0.18956
Naive.space.B.space.cells.plus.Regulatory.space.T.space.cells2DC.plus.Naive.space.B.space.cells	0.666667	0.18956	1	0.673203	0.0820883	1	0.666667	0.18956
Naive.space.B.space.cells.plus.Regulatory.space.T.space.cells2Monocytes	0.666667	0.18956	1	0.745098	0.0222832	1	0.666667	0.18956
Naive.space.B.space.cells.plus.Regulatory.space.T.space.cells2Monocytes.plus.Naive.space.B.space.cells	0.666667	0.18956	1	0.738562	0.0255109	1	0.666667	0.18956
Naive.space.B.space.cells.plus.Regulatory.space.T.space.cells2Monocytes.plus.Regulatory.space.T.space.cells	0.666667	0.18956	1	0.745098	0.0222832	1	0.666667	0.18956
Naive.space.B.space.cells.plus.Regulatory.space.T.space.cells2Monocytes.plus.Plasma.space.cells	0.666667	0.18956	1	0.745098	0.0222832	1	0.666667	0.18956
Naive.space.B.space.cells.plus.Plasma.space.cells2DC.plus.Monocytes	0.666667	0.18956	1	0.72549	0.0330806	1	0.666667	0.18956
Naive.space.B.space.cells.plus.Plasma.space.cells2Monocytes.plus.NK.space.cells	0.666667	0.18956	1	0.712418	0.0423149	1	0.666667	0.18956
Regulatory.space.T.space.cells.minus.Plasma.space.cells2Cytotoxic.space.T.space.cells.plus.Helper.space.T.space.cells	0.666667	0.18956	-1	0.614379	0.183323	1	0.614379	0.18956
Regulatory.space.T.space.cells.plus.Plasma.space.cells2Helper.space.T.space.cells.plus.Memory.space.B.space.cells	0.666667	0.18956	-1	0.620915	0.169407	1	0.620915	0.18956
Cytotoxic.space.T.space.cells.minus.Monocytes2Naive.space.B.space.cells.plus.Regulatory.space.T.space.cells	0.645833	0.223077	1	0.620915	0.169407	1	0.620915	0.223077
Cytotoxic.space.T.space.cells.plus.Helper.space.T.space.cells2Regulatory.space.T.space.cells	0.645833	0.223077	1	0.660131	0.0999914	-1	0.645833	0.223077
Cytotoxic.space.T.space.cells.plus.Helper.space.T.space.cells2Regulatory.space.T.space.cells.plus.Plasma.space.cells	0.645833	0.223077	1	0.666667	0.0907257	-1	0.645833	0.223077
Cytotoxic.space.T.space.cells.plus.Memory.space.B.space.cells2Regulatory.space.T.space.cells	0.645833	0.223077	1	0.614379	0.183323	-1	0.614379	0.223077
Cytotoxic.space.T.space.cells.plus.Memory.space.B.space.cells2Regulatory.space.T.space.cells.plus.Plasma.space.cells	0.645833	0.223077	1	0.614379	0.183323	-1	0.614379	0.223077
Cytotoxic.space.T.space.cells.plus.Monocytes2Memory.space.B.space.cells.plus.Naive.space.B.space.cells	0.645833	0.223077	-1	0.620915	0.169407	-1	0.620915	0.223077
DC.minus.Monocytes2Naive.space.B.space.cells	0.645833	0.223077	1	0.738562	0.0255109	1	0.645833	0.223077
DC.minus.Monocytes2Naive.space.B.space.cells.plus.Plasma.space.cells	0.645833	0.223077	1	0.738562	0.0255109	1	0.645833	0.223077
DC.minus.Naive.space.B.space.cells2Memory.space.B.space.cells	0.645833	0.223077	-1	0.653595	0.109898	-1	0.645833	0.223077
DC.minus.Naive.space.B.space.cells2Memory.space.B.space.cells.plus.Naive.space.B.space.cells	0.645833	0.223077	-1	0.633987	0.143587	-1	0.633987	0.223077
DC.minus.Naive.space.B.space.cells2Memory.space.B.space.cells.plus.Plasma.space.cells	0.645833	0.223077	-1	0.660131	0.0999914	-1	0.645833	0.223077
DC.minus.Naive.space.B.space.cells2Regulatory.space.T.space.cells	0.645833	0.223077	-1	0.653595	0.109898	-1	0.645833	0.223077
DC.minus.Regulatory.space.T.space.cells2Naive.space.B.space.cells	0.645833	0.223077	-1	0.699346	0.0534272	-1	0.645833	0.223077
DC.minus.Regulatory.space.T.space.cells2Naive.space.B.space.cells.plus.Plasma.space.cells	0.645833	0.223077	-1	0.699346	0.0534272	-1	0.645833	0.223077
DC.plus.Helper.space.T.space.cells2Regulatory.space.T.space.cells.plus.Plasma.space.cells	0.645833	0.223077	1	0.601307	0.213132	-1	0.601307	0.223077
DC.plus.Memory.space.B.space.cells2Memory.space.B.space.cells.plus.Naive.space.B.space.cells	0.645833	0.223077	-1	0.633987	0.143587	-1	0.633987	0.223077
DC.plus.Monocytes2Naive.space.B.space.cells	0.645833	0.223077	-1	0.718954	0.0374755	-1	0.645833	0.223077
Helper.space.T.space.cells.minus.Monocytes2Naive.space.B.space.cells	0.645833	0.223077	1	0.607843	0.197903	1	0.607843	0.223077
Helper.space.T.space.cells.minus.Monocytes2Naive.space.B.space.cells.plus.Plasma.space.cells	0.645833	0.223077	1	0.601307	0.213132	1	0.601307	0.223077
Helper.space.T.space.cells.plus.Memory.space.B.space.cells2Regulatory.space.T.space.cells	0.645833	0.223077	1	0.627451	0.156159	-1	0.627451	0.223077
Memory.space.B.space.cells.plus.Monocytes2Naive.space.B.space.cells.plus.Regulatory.space.T.space.cells	0.645833	0.223077	-1	0.745098	0.0222832	-1	0.645833	0.223077
Memory.space.B.space.cells.plus.Naive.space.B.space.cells2Monocytes.plus.NK.space.cells	0.645833	0.223077	1	0.607843	0.197903	1	0.607843	0.223077
Monocytes.minus.Naive.space.B.space.cells2Monocytes	0.645833	0.223077	-1	0.732026	0.0291002	-1	0.645833	0.223077
Monocytes.minus.Naive.space.B.space.cells2Monocytes.plus.Naive.space.B.space.cells	0.645833	0.223077	-1	0.732026	0.0291002	-1	0.645833	0.223077
Monocytes.minus.Naive.space.B.space.cells2Monocytes.plus.Plasma.space.cells	0.645833	0.223077	-1	0.732026	0.0291002	-1	0.645833	0.223077
Monocytes.minus.Naive.space.B.space.cells2Naive.space.B.space.cells	0.645833	0.223077	-1	0.732026	0.0291002	-1	0.645833	0.223077
Monocytes.minus.Naive.space.B.space.cells2Naive.space.B.space.cells.plus.Plasma.space.cells	0.645833	0.223077	-1	0.732026	0.0291002	-1	0.645833	0.223077
Monocytes.minus.Regulatory.space.T.space.cells2Naive.space.B.space.cells	0.645833	0.223077	-1	0.738562	0.0255109	-1	0.645833	0.223077
Monocytes.minus.Regulatory.space.T.space.cells2Naive.space.B.space.cells.plus.Plasma.space.cells	0.645833	0.223077	-1	0.738562	0.0255109	-1	0.645833	0.223077
Monocytes.minus.Plasma.space.cells2Monocytes.plus.Naive.space.B.space.cells	0.645833	0.223077	-1	0.732026	0.0291002	-1	0.645833	0.223077
Monocytes.minus.Plasma.space.cells2Naive.space.B.space.cells	0.645833	0.223077	-1	0.732026	0.0291002	-1	0.645833	0.223077
Monocytes.minus.Plasma.space.cells2Naive.space.B.space.cells.plus.Plasma.space.cells	0.645833	0.223077	-1	0.732026	0.0291002	-1	0.645833	0.223077
Monocytes2Monocytes.plus.Naive.space.B.space.cells	0.645833	0.223077	-1	0.732026	0.0291002	-1	0.645833	0.223077
Monocytes2Naive.space.B.space.cells	0.645833	0.223077	-1	0.732026	0.0291002	-1	0.645833	0.223077
Monocytes2Naive.space.B.space.cells.plus.Plasma.space.cells	0.645833	0.223077	-1	0.732026	0.0291002	-1	0.645833	0.223077
Monocytes.plus.Naive.space.B.space.cells2Monocytes	0.645833	0.223077	1	0.732026	0.0291002	1	0.645833	0.223077
Monocytes.plus.Naive.space.B.space.cells2Monocytes.plus.Plasma.space.cells	0.645833	0.223077	1	0.718954	0.0374755	1	0.645833	0.223077
Monocytes.plus.Naive.space.B.space.cells2Naive.space.B.space.cells	0.645833	0.223077	-1	0.732026	0.0291002	-1	0.645833	0.223077
Monocytes.plus.Naive.space.B.space.cells2Naive.space.B.space.cells.plus.Plasma.space.cells	0.645833	0.223077	-1	0.732026	0.0291002	-1	0.645833	0.223077
Monocytes.plus.NK.space.cells2Memory.space.B.space.cells.plus.Naive.space.B.space.cells	0.645833	0.223077	-1	0.607843	0.197903	-1	0.607843	0.223077
Monocytes.plus.NK.space.cells2Naive.space.B.space.cells.plus.Regulatory.space.T.space.cells	0.645833	0.223077	-1	0.712418	0.0423149	-1	0.645833	0.223077
Monocytes.plus.Regulatory.space.T.space.cells2Naive.space.B.space.cells	0.645833	0.223077	-1	0.718954	0.0374755	-1	0.645833	0.223077
Monocytes.plus.Regulatory.space.T.space.cells2Naive.space.B.space.cells.plus.Plasma.space.cells	0.645833	0.223077	-1	0.72549	0.0330806	-1	0.645833	0.223077
Monocytes.plus.Plasma.space.cells2Monocytes.plus.Naive.space.B.space.cells	0.645833	0.223077	-1	0.718954	0.0374755	-1	0.645833	0.223077
Monocytes.plus.Plasma.space.cells2Naive.space.B.space.cells	0.645833	0.223077	-1	0.732026	0.0291002	-1	0.645833	0.223077
Monocytes.plus.Plasma.space.cells2Naive.space.B.space.cells.plus.Plasma.space.cells	0.645833	0.223077	-1	0.732026	0.0291002	-1	0.645833	0.223077
Naive.space.B.space.cells.minus.Plasma.space.cells2DC.plus.Monocytes	0.645833	0.223077	1	0.712418	0.0423149	1	0.645833	0.223077
Naive.space.B.space.cells.minus.Plasma.space.cells2Monocytes	0.645833	0.223077	1	0.718954	0.0374755	1	0.645833	0.223077
Naive.space.B.space.cells.minus.Plasma.space.cells2Monocytes.plus.Naive.space.B.space.cells	0.645833	0.223077	1	0.718954	0.0374755	1	0.645833	0.223077
Naive.space.B.space.cells.minus.Plasma.space.cells2Monocytes.plus.NK.space.cells	0.645833	0.223077	1	0.712418	0.0423149	1	0.645833	0.223077
Naive.space.B.space.cells.minus.Plasma.space.cells2Monocytes.plus.Regulatory.space.T.space.cells	0.645833	0.223077	1	0.712418	0.0423149	1	0.645833	0.223077
Naive.space.B.space.cells.minus.Plasma.space.cells2Monocytes.plus.Plasma.space.cells	0.645833	0.223077	1	0.718954	0.0374755	1	0.645833	0.223077
Naive.space.B.space.cells2DC.plus.Monocytes	0.645833	0.223077	1	0.718954	0.0374755	1	0.645833	0.223077
Naive.space.B.space.cells2Monocytes	0.645833	0.223077	1	0.732026	0.0291002	1	0.645833	0.223077
Naive.space.B.space.cells2Monocytes.plus.Naive.space.B.space.cells	0.645833	0.223077	1	0.732026	0.0291002	1	0.645833	0.223077
Naive.space.B.space.cells2Monocytes.plus.Regulatory.space.T.space.cells	0.645833	0.223077	1	0.718954	0.0374755	1	0.645833	0.223077
Naive.space.B.space.cells2Monocytes.plus.Plasma.space.cells	0.645833	0.223077	1	0.732026	0.0291002	1	0.645833	0.223077
Naive.space.B.space.cells.plus.Regulatory.space.T.space.cells2Memory.space.B.space.cells.plus.Monocytes	0.645833	0.223077	1	0.745098	0.0222832	1	0.645833	0.223077
Naive.space.B.space.cells.plus.Regulatory.space.T.space.cells2Monocytes.plus.NK.space.cells	0.645833	0.223077	1	0.712418	0.0423149	1	0.645833	0.223077
Naive.space.B.space.cells.plus.Plasma.space.cells2Monocytes	0.645833	0.223077	1	0.732026	0.0291002	1	0.645833	0.223077
Naive.space.B.space.cells.plus.Plasma.space.cells2Monocytes.plus.Naive.space.B.space.cells	0.645833	0.223077	1	0.732026	0.0291002	1	0.645833	0.223077
Naive.space.B.space.cells.plus.Plasma.space.cells2Monocytes.plus.Regulatory.space.T.space.cells	0.645833	0.223077	1	0.72549	0.0330806	1	0.645833	0.223077
Naive.space.B.space.cells.plus.Plasma.space.cells2Monocytes.plus.Plasma.space.cells	0.645833	0.223077	1	0.732026	0.0291002	1	0.645833	0.223077
Regulatory.space.T.space.cells.minus.Plasma.space.cells2Cytotoxic.space.T.space.cells.plus.Memory.space.B.space.cells	0.645833	0.223077	-1	0.614379	0.183323	1	0.614379	0.223077
Regulatory.space.T.space.cells2Cytotoxic.space.T.space.cells.plus.Helper.space.T.space.cells	0.645833	0.223077	-1	0.660131	0.0999914	1	0.645833	0.223077
Regulatory.space.T.space.cells2Cytotoxic.space.T.space.cells.plus.Memory.space.B.space.cells	0.645833	0.223077	-1	0.614379	0.183323	1	0.614379	0.223077
Regulatory.space.T.space.cells2Helper.space.T.space.cells.plus.Memory.space.B.space.cells	0.645833	0.223077	-1	0.627451	0.156159	1	0.627451	0.223077
Regulatory.space.T.space.cells.plus.Plasma.space.cells2Cytotoxic.space.T.space.cells.plus.Helper.space.T.space.cells	0.645833	0.223077	-1	0.666667	0.0907257	1	0.645833	0.223077
Regulatory.space.T.space.cells.plus.Plasma.space.cells2Cytotoxic.space.T.space.cells.plus.Memory.space.B.space.cells	0.645833	0.223077	-1	0.614379	0.183323	1	0.614379	0.223077
Regulatory.space.T.space.cells.plus.Plasma.space.cells2DC.plus.Helper.space.T.space.cells	0.645833	0.223077	-1	0.601307	0.213132	1	0.601307	0.223077
Cytotoxic.space.T.space.cells.minus.Monocytes2Memory.space.B.space.cells.plus.Naive.space.B.space.cells	0.666667	0.18956	1	0.594771	0.228997	1	0.594771	0.228997
Helper.space.T.space.cells.minus.Regulatory.space.T.space.cells2Helper.space.T.space.cells.plus.Plasma.space.cells	0.645833	0.223077	1	0.588235	0.245476	-1	0.588235	0.245476
Helper.space.T.space.cells.minus.Regulatory.space.T.space.cells2Regulatory.space.T.space.cells.plus.Plasma.space.cells	0.645833	0.223077	1	0.588235	0.245476	-1	0.588235	0.245476
Helper.space.T.space.cells2Regulatory.space.T.space.cells.plus.Plasma.space.cells	0.645833	0.223077	1	0.588235	0.245476	-1	0.588235	0.245476
Helper.space.T.space.cells.plus.Monocytes2Helper.space.T.space.cells.plus.NK.space.cells	0.645833	0.223077	-1	0.588235	0.245476	-1	0.588235	0.245476
Helper.space.T.space.cells.plus.NK.space.cells2Helper.space.T.space.cells.plus.Monocytes	0.645833	0.223077	1	0.588235	0.245476	1	0.588235	0.245476
Helper.space.T.space.cells.plus.Regulatory.space.T.space.cells2Helper.space.T.space.cells.plus.Plasma.space.cells	0.645833	0.223077	-1	0.588235	0.245476	1	0.588235	0.245476
Helper.space.T.space.cells.plus.Plasma.space.cells2Helper.space.T.space.cells.plus.Regulatory.space.T.space.cells	0.645833	0.223077	1	0.588235	0.245476	-1	0.588235	0.245476
Helper.space.T.space.cells.plus.Plasma.space.cells2Regulatory.space.T.space.cells	0.645833	0.223077	1	0.588235	0.245476	-1	0.588235	0.245476
Helper.space.T.space.cells.plus.Plasma.space.cells2Regulatory.space.T.space.cells.plus.Plasma.space.cells	0.645833	0.223077	1	0.588235	0.245476	-1	0.588235	0.245476
Monocytes.minus.NK.space.cells2Helper.space.T.space.cells.plus.Monocytes	0.645833	0.223077	-1	0.588235	0.245476	-1	0.588235	0.245476
Monocytes.minus.NK.space.cells2Helper.space.T.space.cells.plus.NK.space.cells	0.645833	0.223077	-1	0.588235	0.245476	-1	0.588235	0.245476
Regulatory.space.T.space.cells.minus.Plasma.space.cells2Helper.space.T.space.cells	0.645833	0.223077	-1	0.588235	0.245476	1	0.588235	0.245476
Regulatory.space.T.space.cells.minus.Plasma.space.cells2Helper.space.T.space.cells.plus.Regulatory.space.T.space.cells	0.645833	0.223077	-1	0.588235	0.245476	1	0.588235	0.245476
Regulatory.space.T.space.cells.minus.Plasma.space.cells2Helper.space.T.space.cells.plus.Plasma.space.cells	0.645833	0.223077	-1	0.588235	0.245476	1	0.588235	0.245476
Regulatory.space.T.space.cells2Helper.space.T.space.cells.plus.Plasma.space.cells	0.645833	0.223077	-1	0.588235	0.245476	1	0.588235	0.245476
Regulatory.space.T.space.cells.plus.Plasma.space.cells2Helper.space.T.space.cells	0.645833	0.223077	-1	0.588235	0.245476	1	0.588235	0.245476
Regulatory.space.T.space.cells.plus.Plasma.space.cells2Helper.space.T.space.cells.plus.Plasma.space.cells	0.645833	0.223077	-1	0.588235	0.245476	1	0.588235	0.245476
Cytotoxic.space.T.space.cells.minus.Monocytes2Naive.space.B.space.cells.plus.NK.space.cells	0.625	0.26044	1	0.594771	0.228997	1	0.594771	0.26044
DC.minus.Helper.space.T.space.cells2Regulatory.space.T.space.cells	0.625	0.26044	-1	0.588235	0.245476	1	0.588235	0.26044
DC.minus.Naive.space.B.space.cells2Memory.space.B.space.cells.plus.Monocytes	0.625	0.26044	-1	0.69281	0.059751	-1	0.625	0.26044
DC.minus.Naive.space.B.space.cells2Monocytes	0.625	0.26044	-1	0.705882	0.0476229	-1	0.625	0.26044
DC.minus.Naive.space.B.space.cells2Monocytes.plus.Regulatory.space.T.space.cells	0.625	0.26044	-1	0.699346	0.0534272	-1	0.625	0.26044
DC.minus.Naive.space.B.space.cells2Monocytes.plus.Plasma.space.cells	0.625	0.26044	-1	0.705882	0.0476229	-1	0.625	0.26044
DC.minus.Naive.space.B.space.cells2Regulatory.space.T.space.cells.plus.Plasma.space.cells	0.625	0.26044	-1	0.653595	0.109898	-1	0.625	0.26044
DC.minus.Regulatory.space.T.space.cells2Memory.space.B.space.cells.plus.Naive.space.B.space.cells	0.625	0.26044	-1	0.640523	0.131688	-1	0.625	0.26044
DC.plus.Helper.space.T.space.cells2Regulatory.space.T.space.cells	0.625	0.26044	1	0.588235	0.245476	-1	0.588235	0.26044
Helper.space.T.space.cells.plus.Monocytes2Helper.space.T.space.cells.plus.Naive.space.B.space.cells	0.625	0.26044	-1	0.627451	0.156159	-1	0.625	0.26044
Helper.space.T.space.cells.plus.Monocytes2Naive.space.B.space.cells.plus.Regulatory.space.T.space.cells	0.625	0.26044	-1	0.745098	0.0222832	-1	0.625	0.26044
Helper.space.T.space.cells.plus.Naive.space.B.space.cells2Helper.space.T.space.cells.plus.Monocytes	0.625	0.26044	1	0.627451	0.156159	1	0.625	0.26044
Memory.space.B.space.cells.minus.Monocytes2DC.plus.Naive.space.B.space.cells	0.625	0.26044	1	0.666667	0.0907257	1	0.625	0.26044
Memory.space.B.space.cells.plus.Monocytes2Naive.space.B.space.cells	0.625	0.26044	-1	0.718954	0.0374755	-1	0.625	0.26044
Monocytes.minus.Naive.space.B.space.cells2Helper.space.T.space.cells.plus.Monocytes	0.625	0.26044	-1	0.627451	0.156159	-1	0.625	0.26044
Monocytes.minus.Naive.space.B.space.cells2Helper.space.T.space.cells.plus.Naive.space.B.space.cells	0.625	0.26044	-1	0.627451	0.156159	-1	0.625	0.26044
Naive.space.B.space.cells.minus.Plasma.space.cells2Memory.space.B.space.cells.plus.Monocytes	0.625	0.26044	1	0.718954	0.0374755	1	0.625	0.26044
Naive.space.B.space.cells2Memory.space.B.space.cells.plus.Monocytes	0.625	0.26044	1	0.718954	0.0374755	1	0.625	0.26044
Naive.space.B.space.cells.plus.Regulatory.space.T.space.cells2Helper.space.T.space.cells.plus.Monocytes	0.625	0.26044	1	0.745098	0.0222832	1	0.625	0.26044
Naive.space.B.space.cells.plus.Regulatory.space.T.space.cells2Naive.space.B.space.cells.plus.Plasma.space.cells	0.625	0.26044	-1	0.647059	0.120462	-1	0.625	0.26044
Naive.space.B.space.cells.plus.Plasma.space.cells2Naive.space.B.space.cells.plus.Regulatory.space.T.space.cells	0.625	0.26044	1	0.647059	0.120462	1	0.625	0.26044
Regulatory.space.T.space.cells.minus.Plasma.space.cells2Helper.space.T.space.cells.plus.Memory.space.B.space.cells	0.625	0.26044	-1	0.627451	0.156159	1	0.625	0.26044
Regulatory.space.T.space.cells.minus.Plasma.space.cells2Naive.space.B.space.cells.plus.Regulatory.space.T.space.cells	0.625	0.26044	-1	0.647059	0.120462	-1	0.625	0.26044
Regulatory.space.T.space.cells.minus.Plasma.space.cells2Naive.space.B.space.cells.plus.Plasma.space.cells	0.625	0.26044	-1	0.647059	0.120462	-1	0.625	0.26044
Regulatory.space.T.space.cells2DC.plus.Helper.space.T.space.cells	0.625	0.26044	-1	0.588235	0.245476	1	0.588235	0.26044
Cytotoxic.space.T.space.cells.minus.DC2Helper.space.T.space.cells.plus.Naive.space.B.space.cells	0.625	0.26044	1	0.581699	0.262547	-1	0.581699	0.262547
Cytotoxic.space.T.space.cells.minus.Monocytes2NK.space.cells.plus.Regulatory.space.T.space.cells	0.625	0.26044	1	0.581699	0.262547	1	0.581699	0.262547
Cytotoxic.space.T.space.cells.minus.Naive.space.B.space.cells2Regulatory.space.T.space.cells	0.666667	0.18956	1	0.581699	0.262547	-1	0.581699	0.262547
Cytotoxic.space.T.space.cells.minus.Naive.space.B.space.cells2Regulatory.space.T.space.cells.plus.Plasma.space.cells	0.666667	0.18956	1	0.581699	0.262547	-1	0.581699	0.262547
Cytotoxic.space.T.space.cells.plus.Memory.space.B.space.cells2Helper.space.T.space.cells.plus.Naive.space.B.space.cells	0.625	0.26044	1	0.581699	0.262547	-1	0.581699	0.262547
Helper.space.T.space.cells.minus.Memory.space.B.space.cells2Regulatory.space.T.space.cells	0.645833	0.223077	1	0.581699	0.262547	-1	0.581699	0.262547
Helper.space.T.space.cells.minus.Memory.space.B.space.cells2Regulatory.space.T.space.cells.plus.Plasma.space.cells	0.645833	0.223077	1	0.581699	0.262547	-1	0.581699	0.262547
Helper.space.T.space.cells.minus.Regulatory.space.T.space.cells2Helper.space.T.space.cells	0.625	0.26044	1	0.581699	0.262547	-1	0.581699	0.262547
Helper.space.T.space.cells.minus.Regulatory.space.T.space.cells2Helper.space.T.space.cells.plus.Regulatory.space.T.space.cells	0.625	0.26044	1	0.581699	0.262547	-1	0.581699	0.262547
Helper.space.T.space.cells.minus.Regulatory.space.T.space.cells2Regulatory.space.T.space.cells	0.625	0.26044	1	0.581699	0.262547	-1	0.581699	0.262547
Helper.space.T.space.cells.minus.Plasma.space.cells2Helper.space.T.space.cells.plus.Regulatory.space.T.space.cells	0.645833	0.223077	1	0.581699	0.262547	-1	0.581699	0.262547
Helper.space.T.space.cells.minus.Plasma.space.cells2Regulatory.space.T.space.cells	0.625	0.26044	1	0.581699	0.262547	-1	0.581699	0.262547
Helper.space.T.space.cells.minus.Plasma.space.cells2Regulatory.space.T.space.cells.plus.Plasma.space.cells	0.645833	0.223077	1	0.581699	0.262547	-1	0.581699	0.262547
Helper.space.T.space.cells2Helper.space.T.space.cells.plus.Regulatory.space.T.space.cells	0.625	0.26044	1	0.581699	0.262547	-1	0.581699	0.262547
Helper.space.T.space.cells2Regulatory.space.T.space.cells	0.625	0.26044	1	0.581699	0.262547	-1	0.581699	0.262547
Helper.space.T.space.cells.plus.Regulatory.space.T.space.cells2Helper.space.T.space.cells	0.625	0.26044	-1	0.581699	0.262547	1	0.581699	0.262547
Helper.space.T.space.cells.plus.Regulatory.space.T.space.cells2Regulatory.space.T.space.cells	0.625	0.26044	1	0.581699	0.262547	-1	0.581699	0.262547
Helper.space.T.space.cells.plus.Regulatory.space.T.space.cells2Regulatory.space.T.space.cells.plus.Plasma.space.cells	0.645833	0.223077	1	0.581699	0.262547	-1	0.581699	0.262547
Memory.space.B.space.cells.minus.Regulatory.space.T.space.cells2DC.plus.Plasma.space.cells	0.625	0.26044	1	0.581699	0.262547	-1	0.581699	0.262547
Monocytes.minus.NK.space.cells2Helper.space.T.space.cells.plus.Naive.space.B.space.cells	0.666667	0.18956	-1	0.581699	0.262547	-1	0.581699	0.262547
Regulatory.space.T.space.cells2Helper.space.T.space.cells	0.625	0.26044	-1	0.581699	0.262547	1	0.581699	0.262547
Regulatory.space.T.space.cells2Helper.space.T.space.cells.plus.Regulatory.space.T.space.cells	0.625	0.26044	-1	0.581699	0.262547	1	0.581699	0.262547
Regulatory.space.T.space.cells.plus.Plasma.space.cells2Helper.space.T.space.cells.plus.Regulatory.space.T.space.cells	0.645833	0.223077	-1	0.581699	0.262547	1	0.581699	0.262547
Cytotoxic.space.T.space.cells.minus.Naive.space.B.space.cells2Cytotoxic.space.T.space.cells.plus.Helper.space.T.space.cells	0.666667	0.18956	1	0.575163	0.280181	-1	0.575163	0.280181
Cytotoxic.space.T.space.cells.minus.Naive.space.B.space.cells2DC.plus.Helper.space.T.space.cells	0.666667	0.18956	1	0.575163	0.280181	-1	0.575163	0.280181
Cytotoxic.space.T.space.cells.minus.Naive.space.B.space.cells2Helper.space.T.space.cells	0.666667	0.18956	1	0.575163	0.280181	-1	0.575163	0.280181
Cytotoxic.space.T.space.cells.minus.Naive.space.B.space.cells2Helper.space.T.space.cells.plus.Memory.space.B.space.cells	0.645833	0.223077	1	0.575163	0.280181	-1	0.575163	0.280181
Cytotoxic.space.T.space.cells.minus.Naive.space.B.space.cells2Helper.space.T.space.cells.plus.Naive.space.B.space.cells	0.666667	0.18956	1	0.575163	0.280181	-1	0.575163	0.280181
Cytotoxic.space.T.space.cells.minus.Naive.space.B.space.cells2Helper.space.T.space.cells.plus.Regulatory.space.T.space.cells	0.666667	0.18956	1	0.575163	0.280181	-1	0.575163	0.280181
Cytotoxic.space.T.space.cells.minus.Naive.space.B.space.cells2Helper.space.T.space.cells.plus.Plasma.space.cells	0.666667	0.18956	1	0.575163	0.280181	-1	0.575163	0.280181
Cytotoxic.space.T.space.cells.plus.Helper.space.T.space.cells2Helper.space.T.space.cells.plus.Naive.space.B.space.cells	0.666667	0.18956	1	0.575163	0.280181	-1	0.575163	0.280181
DC.minus.Helper.space.T.space.cells2Regulatory.space.T.space.cells.plus.Plasma.space.cells	0.645833	0.223077	-1	0.575163	0.280181	1	0.575163	0.280181
DC.plus.Regulatory.space.T.space.cells2Cytotoxic.space.T.space.cells.plus.Monocytes	0.666667	0.18956	-1	0.575163	0.280181	1	0.575163	0.280181
Helper.space.T.space.cells.plus.Naive.space.B.space.cells2Cytotoxic.space.T.space.cells.plus.Helper.space.T.space.cells	0.666667	0.18956	-1	0.575163	0.280181	1	0.575163	0.280181
Memory.space.B.space.cells.minus.Regulatory.space.T.space.cells2DC	0.645833	0.223077	1	0.575163	0.280181	-1	0.575163	0.280181
Monocytes.minus.Naive.space.B.space.cells2Cytotoxic.space.T.space.cells.plus.NK.space.cells	0.645833	0.223077	-1	0.575163	0.280181	-1	0.575163	0.280181
Cytotoxic.space.T.space.cells.minus.Monocytes2NK.space.cells	0.645833	0.223077	1	0.568627	0.298348	1	0.568627	0.298348
Cytotoxic.space.T.space.cells.minus.Monocytes2NK.space.cells.plus.Plasma.space.cells	0.645833	0.223077	1	0.568627	0.298348	1	0.568627	0.298348
Cytotoxic.space.T.space.cells.minus.Naive.space.B.space.cells2Cytotoxic.space.T.space.cells.plus.NK.space.cells	0.625	0.26044	1	0.568627	0.298348	-1	0.568627	0.298348
Cytotoxic.space.T.space.cells.plus.Memory.space.B.space.cells2DC.plus.Naive.space.B.space.cells	0.625	0.26044	1	0.568627	0.298348	-1	0.568627	0.298348
DC.plus.Naive.space.B.space.cells2Cytotoxic.space.T.space.cells.plus.Memory.space.B.space.cells	0.625	0.26044	-1	0.568627	0.298348	1	0.568627	0.298348
Helper.space.T.space.cells.plus.Naive.space.B.space.cells2Monocytes.plus.NK.space.cells	0.645833	0.223077	1	0.568627	0.298348	1	0.568627	0.298348
Monocytes.plus.NK.space.cells2Helper.space.T.space.cells.plus.Naive.space.B.space.cells	0.645833	0.223077	-1	0.568627	0.298348	-1	0.568627	0.298348
Naive.space.B.space.cells.plus.NK.space.cells2Cytotoxic.space.T.space.cells.plus.NK.space.cells	0.625	0.26044	-1	0.568627	0.298348	1	0.568627	0.298348
Cytotoxic.space.T.space.cells.minus.DC2Regulatory.space.T.space.cells.plus.Plasma.space.cells	0.604167	0.299451	1	0.601307	0.213132	-1	0.601307	0.299451
Cytotoxic.space.T.space.cells.minus.Regulatory.space.T.space.cells2Cytotoxic.space.T.space.cells	0.604167	0.299451	1	0.594771	0.228997	-1	0.594771	0.299451
Cytotoxic.space.T.space.cells.minus.Regulatory.space.T.space.cells2Cytotoxic.space.T.space.cells.plus.Regulatory.space.T.space.cells	0.604167	0.299451	1	0.594771	0.228997	-1	0.594771	0.299451
Cytotoxic.space.T.space.cells.minus.Regulatory.space.T.space.cells2Cytotoxic.space.T.space.cells.plus.Plasma.space.cells	0.604167	0.299451	1	0.607843	0.197903	-1	0.604167	0.299451
Cytotoxic.space.T.space.cells.minus.Regulatory.space.T.space.cells2Regulatory.space.T.space.cells	0.604167	0.299451	1	0.594771	0.228997	-1	0.594771	0.299451
Cytotoxic.space.T.space.cells.minus.Regulatory.space.T.space.cells2Regulatory.space.T.space.cells.plus.Plasma.space.cells	0.604167	0.299451	1	0.607843	0.197903	-1	0.604167	0.299451
Cytotoxic.space.T.space.cells.minus.Plasma.space.cells2Cytotoxic.space.T.space.cells.plus.Regulatory.space.T.space.cells	0.604167	0.299451	1	0.601307	0.213132	-1	0.601307	0.299451
Cytotoxic.space.T.space.cells.minus.Plasma.space.cells2Regulatory.space.T.space.cells	0.604167	0.299451	1	0.601307	0.213132	-1	0.601307	0.299451
Cytotoxic.space.T.space.cells.minus.Plasma.space.cells2Regulatory.space.T.space.cells.plus.Plasma.space.cells	0.604167	0.299451	1	0.601307	0.213132	-1	0.601307	0.299451
Cytotoxic.space.T.space.cells2Cytotoxic.space.T.space.cells.plus.Regulatory.space.T.space.cells	0.604167	0.299451	1	0.594771	0.228997	-1	0.594771	0.299451
Cytotoxic.space.T.space.cells2Regulatory.space.T.space.cells	0.604167	0.299451	1	0.594771	0.228997	-1	0.594771	0.299451
Cytotoxic.space.T.space.cells2Regulatory.space.T.space.cells.plus.Plasma.space.cells	0.604167	0.299451	1	0.601307	0.213132	-1	0.601307	0.299451
Cytotoxic.space.T.space.cells.plus.DC2Regulatory.space.T.space.cells.plus.Plasma.space.cells	0.604167	0.299451	1	0.594771	0.228997	-1	0.594771	0.299451
Cytotoxic.space.T.space.cells.plus.Memory.space.B.space.cells2Cytotoxic.space.T.space.cells.plus.NK.space.cells	0.604167	0.299451	1	0.575163	0.280181	-1	0.575163	0.299451
Cytotoxic.space.T.space.cells.plus.Monocytes2Naive.space.B.space.cells.plus.Regulatory.space.T.space.cells	0.604167	0.299451	-1	0.712418	0.0423149	-1	0.604167	0.299451
Cytotoxic.space.T.space.cells.plus.NK.space.cells2Cytotoxic.space.T.space.cells.plus.Memory.space.B.space.cells	0.604167	0.299451	-1	0.575163	0.280181	1	0.575163	0.299451
Cytotoxic.space.T.space.cells.plus.Regulatory.space.T.space.cells2Cytotoxic.space.T.space.cells	0.604167	0.299451	-1	0.594771	0.228997	1	0.594771	0.299451
Cytotoxic.space.T.space.cells.plus.Regulatory.space.T.space.cells2Regulatory.space.T.space.cells	0.604167	0.299451	1	0.594771	0.228997	-1	0.594771	0.299451
Cytotoxic.space.T.space.cells.plus.Regulatory.space.T.space.cells2Regulatory.space.T.space.cells.plus.Plasma.space.cells	0.604167	0.299451	1	0.601307	0.213132	-1	0.601307	0.299451
Cytotoxic.space.T.space.cells.plus.Plasma.space.cells2Regulatory.space.T.space.cells	0.604167	0.299451	1	0.594771	0.228997	-1	0.594771	0.299451
Cytotoxic.space.T.space.cells.plus.Plasma.space.cells2Regulatory.space.T.space.cells.plus.Plasma.space.cells	0.604167	0.299451	1	0.607843	0.197903	-1	0.604167	0.299451
DC.minus.Helper.space.T.space.cells2Naive.space.B.space.cells.plus.Regulatory.space.T.space.cells	0.604167	0.299451	1	0.614379	0.183323	1	0.604167	0.299451
DC.minus.Memory.space.B.space.cells2Cytotoxic.space.T.space.cells.plus.Naive.space.B.space.cells	0.604167	0.299451	-1	0.588235	0.245476	1	0.588235	0.299451
DC.minus.Monocytes2NK.space.cells.plus.Regulatory.space.T.space.cells	0.604167	0.299451	1	0.607843	0.197903	1	0.604167	0.299451
DC.minus.Naive.space.B.space.cells2DC.plus.Monocytes	0.604167	0.299451	-1	0.699346	0.0534272	-1	0.604167	0.299451
DC.minus.Naive.space.B.space.cells2Helper.space.T.space.cells.plus.Monocytes	0.604167	0.299451	-1	0.686275	0.0666221	-1	0.604167	0.299451
DC.minus.Naive.space.B.space.cells2Monocytes.plus.Naive.space.B.space.cells	0.604167	0.299451	-1	0.699346	0.0534272	-1	0.604167	0.299451
DC.minus.Naive.space.B.space.cells2Monocytes.plus.NK.space.cells	0.604167	0.299451	-1	0.69281	0.059751	-1	0.604167	0.299451
DC.minus.Naive.space.B.space.cells2Naive.space.B.space.cells.plus.NK.space.cells	0.604167	0.299451	-1	0.660131	0.0999914	-1	0.604167	0.299451
DC.minus.Regulatory.space.T.space.cells2Helper.space.T.space.cells.plus.Naive.space.B.space.cells	0.604167	0.299451	-1	0.614379	0.183323	-1	0.604167	0.299451
DC.plus.Memory.space.B.space.cells2DC.plus.Regulatory.space.T.space.cells	0.604167	0.299451	1	0.581699	0.262547	-1	0.581699	0.299451
DC.plus.Memory.space.B.space.cells2Regulatory.space.T.space.cells	0.604167	0.299451	1	0.640523	0.131688	-1	0.604167	0.299451
DC.plus.Memory.space.B.space.cells2Regulatory.space.T.space.cells.plus.Plasma.space.cells	0.604167	0.299451	1	0.640523	0.131688	-1	0.604167	0.299451
DC.plus.Monocytes2DC.plus.Naive.space.B.space.cells	0.604167	0.299451	-1	0.732026	0.0291002	-1	0.604167	0.299451
DC.plus.Monocytes2Monocytes.plus.Naive.space.B.space.cells	0.604167	0.299451	-1	0.699346	0.0534272	-1	0.604167	0.299451
DC.plus.Naive.space.B.space.cells2DC.plus.Monocytes	0.604167	0.299451	1	0.732026	0.0291002	1	0.604167	0.299451
DC.plus.NK.space.cells2Naive.space.B.space.cells	0.604167	0.299451	-1	0.666667	0.0907257	-1	0.604167	0.299451
DC.plus.NK.space.cells2Naive.space.B.space.cells.plus.NK.space.cells	0.604167	0.299451	-1	0.660131	0.0999914	-1	0.604167	0.299451
DC.plus.NK.space.cells2Naive.space.B.space.cells.plus.Plasma.space.cells	0.604167	0.299451	-1	0.647059	0.120462	-1	0.604167	0.299451
DC.plus.Regulatory.space.T.space.cells2DC.plus.Memory.space.B.space.cells	0.604167	0.299451	-1	0.581699	0.262547	1	0.581699	0.299451
DC.plus.Regulatory.space.T.space.cells2Naive.space.B.space.cells.plus.Plasma.space.cells	0.604167	0.299451	-1	0.640523	0.131688	-1	0.604167	0.299451
Helper.space.T.space.cells.minus.Naive.space.B.space.cells2Memory.space.B.space.cells.plus.Naive.space.B.space.cells	0.604167	0.299451	-1	0.568627	0.298348	-1	0.568627	0.299451
Helper.space.T.space.cells.minus.Naive.space.B.space.cells2Naive.space.B.space.cells.plus.Regulatory.space.T.space.cells	0.604167	0.299451	-1	0.647059	0.120462	-1	0.604167	0.299451
Helper.space.T.space.cells.minus.Plasma.space.cells2Naive.space.B.space.cells.plus.Regulatory.space.T.space.cells	0.604167	0.299451	-1	0.647059	0.120462	-1	0.604167	0.299451
Helper.space.T.space.cells2Naive.space.B.space.cells.plus.Regulatory.space.T.space.cells	0.604167	0.299451	-1	0.647059	0.120462	-1	0.604167	0.299451
Helper.space.T.space.cells.plus.Memory.space.B.space.cells2Memory.space.B.space.cells.plus.Naive.space.B.space.cells	0.604167	0.299451	-1	0.568627	0.298348	-1	0.568627	0.299451
Helper.space.T.space.cells.plus.NK.space.cells2Regulatory.space.T.space.cells	0.604167	0.299451	1	0.627451	0.156159	-1	0.604167	0.299451
Helper.space.T.space.cells.plus.NK.space.cells2Regulatory.space.T.space.cells.plus.Plasma.space.cells	0.604167	0.299451	1	0.620915	0.169407	-1	0.604167	0.299451
Helper.space.T.space.cells.plus.Regulatory.space.T.space.cells2Naive.space.B.space.cells.plus.Regulatory.space.T.space.cells	0.604167	0.299451	-1	0.647059	0.120462	-1	0.604167	0.299451
Helper.space.T.space.cells.plus.Plasma.space.cells2Naive.space.B.space.cells.plus.Regulatory.space.T.space.cells	0.604167	0.299451	-1	0.647059	0.120462	-1	0.604167	0.299451
Memory.space.B.space.cells.minus.NK.space.cells2Cytotoxic.space.T.space.cells.plus.Memory.space.B.space.cells	0.604167	0.299451	1	0.575163	0.280181	-1	0.575163	0.299451
Memory.space.B.space.cells.minus.NK.space.cells2Cytotoxic.space.T.space.cells.plus.NK.space.cells	0.604167	0.299451	1	0.575163	0.280181	-1	0.575163	0.299451
Memory.space.B.space.cells.minus.Regulatory.space.T.space.cells2Cytotoxic.space.T.space.cells.plus.Naive.space.B.space.cells	0.604167	0.299451	1	0.594771	0.228997	-1	0.594771	0.299451
Memory.space.B.space.cells.minus.Regulatory.space.T.space.cells2DC.plus.Memory.space.B.space.cells	0.604167	0.299451	1	0.581699	0.262547	-1	0.581699	0.299451
Memory.space.B.space.cells.minus.Regulatory.space.T.space.cells2DC.plus.Regulatory.space.T.space.cells	0.604167	0.299451	1	0.581699	0.262547	-1	0.581699	0.299451
Memory.space.B.space.cells.minus.Regulatory.space.T.space.cells2Monocytes.plus.Naive.space.B.space.cells	0.604167	0.299451	1	0.627451	0.156159	-1	0.604167	0.299451
Memory.space.B.space.cells.plus.Monocytes2Naive.space.B.space.cells.plus.Plasma.space.cells	0.604167	0.299451	-1	0.72549	0.0330806	-1	0.604167	0.299451
Memory.space.B.space.cells.plus.Naive.space.B.space.cells2Memory.space.B.space.cells.plus.Regulatory.space.T.space.cells	0.604167	0.299451	1	0.627451	0.156159	1	0.604167	0.299451
Memory.space.B.space.cells.plus.NK.space.cells2Naive.space.B.space.cells	0.604167	0.299451	-1	0.673203	0.0820883	-1	0.604167	0.299451
Memory.space.B.space.cells.plus.NK.space.cells2Naive.space.B.space.cells.plus.Plasma.space.cells	0.604167	0.299451	-1	0.660131	0.0999914	-1	0.604167	0.299451
Memory.space.B.space.cells.plus.Regulatory.space.T.space.cells2Memory.space.B.space.cells.plus.Naive.space.B.space.cells	0.604167	0.299451	-1	0.627451	0.156159	-1	0.604167	0.299451
Monocytes.minus.Naive.space.B.space.cells2DC.plus.Monocytes	0.604167	0.299451	-1	0.732026	0.0291002	-1	0.604167	0.299451
Monocytes.minus.Naive.space.B.space.cells2DC.plus.Naive.space.B.space.cells	0.604167	0.299451	-1	0.732026	0.0291002	-1	0.604167	0.299451
Monocytes.minus.Naive.space.B.space.cells2DC.plus.NK.space.cells	0.604167	0.299451	-1	0.627451	0.156159	-1	0.604167	0.299451
Monocytes.minus.Naive.space.B.space.cells2NK.space.cells.plus.Regulatory.space.T.space.cells	0.604167	0.299451	-1	0.633987	0.143587	-1	0.604167	0.299451
Monocytes.minus.NK.space.cells2Memory.space.B.space.cells.plus.Naive.space.B.space.cells	0.604167	0.299451	-1	0.568627	0.298348	-1	0.568627	0.299451
Monocytes.minus.Regulatory.space.T.space.cells2DC.plus.Naive.space.B.space.cells	0.604167	0.299451	-1	0.718954	0.0374755	-1	0.604167	0.299451
Monocytes.minus.Regulatory.space.T.space.cells2Monocytes.plus.NK.space.cells	0.604167	0.299451	-1	0.607843	0.197903	-1	0.604167	0.299451
Monocytes.minus.Regulatory.space.T.space.cells2NK.space.cells.plus.Regulatory.space.T.space.cells	0.604167	0.299451	-1	0.607843	0.197903	-1	0.604167	0.299451
Monocytes.minus.Plasma.space.cells2NK.space.cells.plus.Regulatory.space.T.space.cells	0.604167	0.299451	-1	0.614379	0.183323	-1	0.604167	0.299451
Monocytes2NK.space.cells.plus.Regulatory.space.T.space.cells	0.604167	0.299451	-1	0.614379	0.183323	-1	0.604167	0.299451
Monocytes.plus.Naive.space.B.space.cells2DC.plus.Monocytes	0.604167	0.299451	1	0.699346	0.0534272	1	0.604167	0.299451
Monocytes.plus.Naive.space.B.space.cells2Monocytes.plus.Regulatory.space.T.space.cells	0.604167	0.299451	1	0.633987	0.143587	1	0.604167	0.299451
Monocytes.plus.NK.space.cells2NK.space.cells.plus.Regulatory.space.T.space.cells	0.604167	0.299451	-1	0.607843	0.197903	-1	0.604167	0.299451
Monocytes.plus.Regulatory.space.T.space.cells2Monocytes.plus.Naive.space.B.space.cells	0.604167	0.299451	-1	0.633987	0.143587	-1	0.604167	0.299451
Monocytes.plus.Plasma.space.cells2NK.space.cells.plus.Regulatory.space.T.space.cells	0.604167	0.299451	-1	0.607843	0.197903	-1	0.604167	0.299451
Naive.space.B.space.cells.minus.NK.space.cells2Naive.space.B.space.cells	0.604167	0.299451	1	0.647059	0.120462	1	0.604167	0.299451
Naive.space.B.space.cells.minus.NK.space.cells2Naive.space.B.space.cells.plus.NK.space.cells	0.604167	0.299451	1	0.647059	0.120462	1	0.604167	0.299451
Naive.space.B.space.cells.minus.Regulatory.space.T.space.cells2DC.plus.Monocytes	0.604167	0.299451	1	0.627451	0.156159	1	0.604167	0.299451
Naive.space.B.space.cells.minus.Regulatory.space.T.space.cells2Memory.space.B.space.cells	0.604167	0.299451	1	0.653595	0.109898	1	0.604167	0.299451
Naive.space.B.space.cells.minus.Regulatory.space.T.space.cells2Memory.space.B.space.cells.plus.Monocytes	0.604167	0.299451	1	0.633987	0.143587	1	0.604167	0.299451
Naive.space.B.space.cells.minus.Regulatory.space.T.space.cells2Memory.space.B.space.cells.plus.Naive.space.B.space.cells	0.604167	0.299451	1	0.627451	0.156159	1	0.604167	0.299451
Naive.space.B.space.cells.minus.Regulatory.space.T.space.cells2Memory.space.B.space.cells.plus.Regulatory.space.T.space.cells	0.604167	0.299451	1	0.627451	0.156159	1	0.604167	0.299451
Naive.space.B.space.cells.minus.Regulatory.space.T.space.cells2Memory.space.B.space.cells.plus.Plasma.space.cells	0.604167	0.299451	1	0.647059	0.120462	1	0.604167	0.299451
Naive.space.B.space.cells.minus.Regulatory.space.T.space.cells2Monocytes	0.604167	0.299451	1	0.633987	0.143587	1	0.604167	0.299451
Naive.space.B.space.cells.minus.Regulatory.space.T.space.cells2Monocytes.plus.Naive.space.B.space.cells	0.604167	0.299451	1	0.633987	0.143587	1	0.604167	0.299451
Naive.space.B.space.cells.minus.Regulatory.space.T.space.cells2Monocytes.plus.Regulatory.space.T.space.cells	0.604167	0.299451	1	0.633987	0.143587	1	0.604167	0.299451
Naive.space.B.space.cells.minus.Regulatory.space.T.space.cells2Monocytes.plus.Plasma.space.cells	0.604167	0.299451	1	0.633987	0.143587	1	0.604167	0.299451
Naive.space.B.space.cells.minus.Regulatory.space.T.space.cells2Naive.space.B.space.cells	0.604167	0.299451	1	0.620915	0.169407	1	0.604167	0.299451
Naive.space.B.space.cells.minus.Regulatory.space.T.space.cells2Naive.space.B.space.cells.plus.Regulatory.space.T.space.cells	0.604167	0.299451	1	0.620915	0.169407	1	0.604167	0.299451
Naive.space.B.space.cells.minus.Regulatory.space.T.space.cells2Regulatory.space.T.space.cells	0.604167	0.299451	1	0.620915	0.169407	1	0.604167	0.299451
Naive.space.B.space.cells.minus.Plasma.space.cells2Naive.space.B.space.cells.plus.NK.space.cells	0.604167	0.299451	1	0.660131	0.0999914	1	0.604167	0.299451
Naive.space.B.space.cells2Naive.space.B.space.cells.plus.NK.space.cells	0.604167	0.299451	1	0.647059	0.120462	1	0.604167	0.299451
Naive.space.B.space.cells2Naive.space.B.space.cells.plus.Regulatory.space.T.space.cells	0.604167	0.299451	1	0.620915	0.169407	1	0.604167	0.299451
Naive.space.B.space.cells2Regulatory.space.T.space.cells	0.604167	0.299451	1	0.620915	0.169407	1	0.604167	0.299451
Naive.space.B.space.cells.plus.NK.space.cells2Naive.space.B.space.cells	0.604167	0.299451	-1	0.647059	0.120462	-1	0.604167	0.299451
Naive.space.B.space.cells.plus.Regulatory.space.T.space.cells2Naive.space.B.space.cells	0.604167	0.299451	-1	0.620915	0.169407	-1	0.604167	0.299451
Naive.space.B.space.cells.plus.Regulatory.space.T.space.cells2Regulatory.space.T.space.cells	0.604167	0.299451	1	0.620915	0.169407	1	0.604167	0.299451
Naive.space.B.space.cells.plus.Plasma.space.cells2Memory.space.B.space.cells.plus.Monocytes	0.604167	0.299451	1	0.72549	0.0330806	1	0.604167	0.299451
Naive.space.B.space.cells.plus.Plasma.space.cells2Regulatory.space.T.space.cells	0.604167	0.299451	1	0.627451	0.156159	1	0.604167	0.299451
NK.space.cells.minus.Plasma.space.cells2Naive.space.B.space.cells	0.604167	0.299451	-1	0.647059	0.120462	-1	0.604167	0.299451
NK.space.cells2Naive.space.B.space.cells	0.604167	0.299451	-1	0.647059	0.120462	-1	0.604167	0.299451
NK.space.cells2Naive.space.B.space.cells.plus.NK.space.cells	0.604167	0.299451	-1	0.647059	0.120462	-1	0.604167	0.299451
NK.space.cells.plus.Regulatory.space.T.space.cells2Monocytes.plus.NK.space.cells	0.604167	0.299451	1	0.607843	0.197903	1	0.604167	0.299451
NK.space.cells.plus.Regulatory.space.T.space.cells2Naive.space.B.space.cells	0.604167	0.299451	-1	0.660131	0.0999914	-1	0.604167	0.299451
NK.space.cells.plus.Regulatory.space.T.space.cells2Naive.space.B.space.cells.plus.Plasma.space.cells	0.604167	0.299451	-1	0.647059	0.120462	-1	0.604167	0.299451
NK.space.cells.plus.Plasma.space.cells2Naive.space.B.space.cells	0.604167	0.299451	-1	0.647059	0.120462	-1	0.604167	0.299451
NK.space.cells.plus.Plasma.space.cells2Naive.space.B.space.cells.plus.NK.space.cells	0.604167	0.299451	-1	0.660131	0.0999914	-1	0.604167	0.299451
Regulatory.space.T.space.cells.minus.Plasma.space.cells2Cytotoxic.space.T.space.cells.plus.DC	0.604167	0.299451	-1	0.581699	0.262547	1	0.581699	0.299451
Regulatory.space.T.space.cells.minus.Plasma.space.cells2Cytotoxic.space.T.space.cells.plus.Monocytes	0.604167	0.299451	-1	0.607843	0.197903	1	0.604167	0.299451
Regulatory.space.T.space.cells.minus.Plasma.space.cells2DC.plus.Helper.space.T.space.cells	0.604167	0.299451	-1	0.601307	0.213132	1	0.601307	0.299451
Regulatory.space.T.space.cells.minus.Plasma.space.cells2Helper.space.T.space.cells.plus.NK.space.cells	0.604167	0.299451	-1	0.607843	0.197903	1	0.604167	0.299451
Regulatory.space.T.space.cells.minus.Plasma.space.cells2Naive.space.B.space.cells	0.604167	0.299451	-1	0.633987	0.143587	-1	0.604167	0.299451
Regulatory.space.T.space.cells2Cytotoxic.space.T.space.cells	0.604167	0.299451	-1	0.594771	0.228997	1	0.594771	0.299451
Regulatory.space.T.space.cells2Cytotoxic.space.T.space.cells.plus.Regulatory.space.T.space.cells	0.604167	0.299451	-1	0.594771	0.228997	1	0.594771	0.299451
Regulatory.space.T.space.cells2Cytotoxic.space.T.space.cells.plus.Plasma.space.cells	0.604167	0.299451	-1	0.594771	0.228997	1	0.594771	0.299451
Regulatory.space.T.space.cells2DC.plus.Memory.space.B.space.cells	0.604167	0.299451	-1	0.640523	0.131688	1	0.604167	0.299451
Regulatory.space.T.space.cells2Helper.space.T.space.cells.plus.NK.space.cells	0.604167	0.299451	-1	0.627451	0.156159	1	0.604167	0.299451
Regulatory.space.T.space.cells2Naive.space.B.space.cells	0.604167	0.299451	-1	0.620915	0.169407	-1	0.604167	0.299451
Regulatory.space.T.space.cells2Naive.space.B.space.cells.plus.Regulatory.space.T.space.cells	0.604167	0.299451	-1	0.620915	0.169407	-1	0.604167	0.299451
Regulatory.space.T.space.cells2Naive.space.B.space.cells.plus.Plasma.space.cells	0.604167	0.299451	-1	0.627451	0.156159	-1	0.604167	0.299451
Regulatory.space.T.space.cells.plus.Plasma.space.cells2Cytotoxic.space.T.space.cells.plus.DC	0.604167	0.299451	-1	0.594771	0.228997	1	0.594771	0.299451
Regulatory.space.T.space.cells.plus.Plasma.space.cells2Cytotoxic.space.T.space.cells.plus.Regulatory.space.T.space.cells	0.604167	0.299451	-1	0.601307	0.213132	1	0.601307	0.299451
Regulatory.space.T.space.cells.plus.Plasma.space.cells2Cytotoxic.space.T.space.cells.plus.Plasma.space.cells	0.604167	0.299451	-1	0.607843	0.197903	1	0.604167	0.299451
Regulatory.space.T.space.cells.plus.Plasma.space.cells2DC.plus.Memory.space.B.space.cells	0.604167	0.299451	-1	0.640523	0.131688	1	0.604167	0.299451
Regulatory.space.T.space.cells.plus.Plasma.space.cells2Helper.space.T.space.cells.plus.NK.space.cells	0.604167	0.299451	-1	0.620915	0.169407	1	0.604167	0.299451
Cytotoxic.space.T.space.cells.minus.DC2Cytotoxic.space.T.space.cells.plus.Helper.space.T.space.cells	0.604167	0.299451	1	0.562092	0.31701	-1	0.562092	0.31701
Cytotoxic.space.T.space.cells.minus.Monocytes2DC.plus.NK.space.cells	0.645833	0.223077	1	0.562092	0.31701	1	0.562092	0.31701
Cytotoxic.space.T.space.cells.minus.Naive.space.B.space.cells2NK.space.cells	0.625	0.26044	1	0.562092	0.31701	-1	0.562092	0.31701
Cytotoxic.space.T.space.cells.minus.Naive.space.B.space.cells2NK.space.cells.plus.Plasma.space.cells	0.625	0.26044	1	0.562092	0.31701	-1	0.562092	0.31701
Cytotoxic.space.T.space.cells.minus.Regulatory.space.T.space.cells2Helper.space.T.space.cells.plus.Naive.space.B.space.cells	0.666667	0.18956	1	0.562092	0.31701	-1	0.562092	0.31701
Cytotoxic.space.T.space.cells.minus.Plasma.space.cells2Helper.space.T.space.cells.plus.Naive.space.B.space.cells	0.645833	0.223077	1	0.562092	0.31701	-1	0.562092	0.31701
Cytotoxic.space.T.space.cells.plus.DC2Cytotoxic.space.T.space.cells.plus.Memory.space.B.space.cells	0.625	0.26044	-1	0.562092	0.31701	1	0.562092	0.31701
Cytotoxic.space.T.space.cells.plus.Memory.space.B.space.cells2Cytotoxic.space.T.space.cells.plus.DC	0.625	0.26044	1	0.562092	0.31701	-1	0.562092	0.31701
Cytotoxic.space.T.space.cells.plus.Memory.space.B.space.cells2Cytotoxic.space.T.space.cells.plus.Helper.space.T.space.cells	0.604167	0.299451	1	0.562092	0.31701	-1	0.562092	0.31701
Cytotoxic.space.T.space.cells.plus.Memory.space.B.space.cells2Cytotoxic.space.T.space.cells.plus.Regulatory.space.T.space.cells	0.625	0.26044	1	0.562092	0.31701	-1	0.562092	0.31701
Cytotoxic.space.T.space.cells.plus.Memory.space.B.space.cells2Helper.space.T.space.cells.plus.Regulatory.space.T.space.cells	0.645833	0.223077	1	0.562092	0.31701	-1	0.562092	0.31701
Cytotoxic.space.T.space.cells.plus.Regulatory.space.T.space.cells2Cytotoxic.space.T.space.cells.plus.Memory.space.B.space.cells	0.625	0.26044	-1	0.562092	0.31701	1	0.562092	0.31701
DC.minus.Memory.space.B.space.cells2Cytotoxic.space.T.space.cells.plus.DC	0.625	0.26044	-1	0.562092	0.31701	1	0.562092	0.31701
DC.minus.Memory.space.B.space.cells2Cytotoxic.space.T.space.cells.plus.Memory.space.B.space.cells	0.625	0.26044	-1	0.562092	0.31701	1	0.562092	0.31701
DC.minus.Memory.space.B.space.cells2Naive.space.B.space.cells.plus.NK.space.cells	0.604167	0.299451	-1	0.562092	0.31701	1	0.562092	0.31701
DC.plus.Helper.space.T.space.cells2Cytotoxic.space.T.space.cells.plus.Helper.space.T.space.cells	0.604167	0.299451	-1	0.562092	0.31701	1	0.562092	0.31701
Helper.space.T.space.cells.minus.Memory.space.B.space.cells2Cytotoxic.space.T.space.cells.plus.Helper.space.T.space.cells	0.604167	0.299451	-1	0.562092	0.31701	1	0.562092	0.31701
Helper.space.T.space.cells.minus.NK.space.cells2DC.plus.Monocytes	0.666667	0.18956	1	0.562092	0.31701	1	0.562092	0.31701
Helper.space.T.space.cells.plus.Naive.space.B.space.cells2Memory.space.B.space.cells.plus.Monocytes	0.645833	0.223077	1	0.562092	0.31701	1	0.562092	0.31701
Memory.space.B.space.cells.minus.Regulatory.space.T.space.cells2Cytotoxic.space.T.space.cells.plus.DC	0.604167	0.299451	1	0.562092	0.31701	-1	0.562092	0.31701
Memory.space.B.space.cells.minus.Regulatory.space.T.space.cells2Cytotoxic.space.T.space.cells.plus.Memory.space.B.space.cells	0.625	0.26044	1	0.562092	0.31701	-1	0.562092	0.31701
Memory.space.B.space.cells.minus.Regulatory.space.T.space.cells2Cytotoxic.space.T.space.cells.plus.Regulatory.space.T.space.cells	0.625	0.26044	1	0.562092	0.31701	-1	0.562092	0.31701
Memory.space.B.space.cells.plus.Monocytes2Helper.space.T.space.cells.plus.Naive.space.B.space.cells	0.645833	0.223077	-1	0.562092	0.31701	-1	0.562092	0.31701
Naive.space.B.space.cells.plus.NK.space.cells2Cytotoxic.space.T.space.cells.plus.Memory.space.B.space.cells	0.604167	0.299451	-1	0.562092	0.31701	1	0.562092	0.31701
Cytotoxic.space.T.space.cells.minus.Naive.space.B.space.cells2NK.space.cells.plus.Regulatory.space.T.space.cells	0.625	0.26044	1	0.555556	0.336131	-1	0.555556	0.336131
Cytotoxic.space.T.space.cells.minus.Plasma.space.cells2Cytotoxic.space.T.space.cells.plus.Helper.space.T.space.cells	0.645833	0.223077	1	0.555556	0.336131	-1	0.555556	0.336131
Cytotoxic.space.T.space.cells.minus.Plasma.space.cells2Helper.space.T.space.cells.plus.Regulatory.space.T.space.cells	0.645833	0.223077	1	0.555556	0.336131	-1	0.555556	0.336131
Cytotoxic.space.T.space.cells2Helper.space.T.space.cells.plus.Naive.space.B.space.cells	0.645833	0.223077	1	0.555556	0.336131	-1	0.555556	0.336131
Cytotoxic.space.T.space.cells.plus.Memory.space.B.space.cells2Helper.space.T.space.cells	0.604167	0.299451	1	0.555556	0.336131	-1	0.555556	0.336131
DC.minus.Memory.space.B.space.cells2Cytotoxic.space.T.space.cells.plus.NK.space.cells	0.604167	0.299451	-1	0.555556	0.336131	1	0.555556	0.336131
DC.minus.Memory.space.B.space.cells2Cytotoxic.space.T.space.cells.plus.Regulatory.space.T.space.cells	0.625	0.26044	-1	0.555556	0.336131	1	0.555556	0.336131
Helper.space.T.space.cells.minus.Monocytes2Naive.space.B.space.cells.plus.NK.space.cells	0.645833	0.223077	1	0.555556	0.336131	1	0.555556	0.336131
Helper.space.T.space.cells.minus.Monocytes2Naive.space.B.space.cells.plus.Regulatory.space.T.space.cells	0.625	0.26044	1	0.555556	0.336131	1	0.555556	0.336131
Helper.space.T.space.cells.minus.NK.space.cells2Memory.space.B.space.cells.plus.Monocytes	0.645833	0.223077	1	0.555556	0.336131	1	0.555556	0.336131
Helper.space.T.space.cells.minus.NK.space.cells2Monocytes	0.645833	0.223077	1	0.555556	0.336131	1	0.555556	0.336131
Helper.space.T.space.cells.minus.NK.space.cells2Monocytes.plus.Naive.space.B.space.cells	0.625	0.26044	1	0.555556	0.336131	1	0.555556	0.336131
Helper.space.T.space.cells.minus.NK.space.cells2Monocytes.plus.Regulatory.space.T.space.cells	0.645833	0.223077	1	0.555556	0.336131	1	0.555556	0.336131
Helper.space.T.space.cells.minus.NK.space.cells2Monocytes.plus.Plasma.space.cells	0.645833	0.223077	1	0.555556	0.336131	1	0.555556	0.336131
Helper.space.T.space.cells.plus.Plasma.space.cells2Cytotoxic.space.T.space.cells.plus.Helper.space.T.space.cells	0.645833	0.223077	-1	0.555556	0.336131	1	0.555556	0.336131
Memory.space.B.space.cells.minus.Regulatory.space.T.space.cells2Cytotoxic.space.T.space.cells	0.625	0.26044	1	0.555556	0.336131	-1	0.555556	0.336131
Memory.space.B.space.cells.minus.Regulatory.space.T.space.cells2Cytotoxic.space.T.space.cells.plus.Plasma.space.cells	0.625	0.26044	1	0.555556	0.336131	-1	0.555556	0.336131
Cytotoxic.space.T.space.cells.minus.DC2Cytotoxic.space.T.space.cells.plus.Naive.space.B.space.cells	0.583333	0.341758	1	0.568627	0.298348	-1	0.568627	0.341758
Cytotoxic.space.T.space.cells.minus.DC2DC.plus.Naive.space.B.space.cells	0.583333	0.341758	1	0.568627	0.298348	-1	0.568627	0.341758
Cytotoxic.space.T.space.cells.minus.DC2Regulatory.space.T.space.cells	0.583333	0.341758	1	0.620915	0.169407	-1	0.583333	0.341758
Cytotoxic.space.T.space.cells.minus.Monocytes2DC	0.583333	0.341758	1	0.568627	0.298348	1	0.568627	0.341758
Cytotoxic.space.T.space.cells.minus.Monocytes2DC.plus.Plasma.space.cells	0.583333	0.341758	1	0.568627	0.298348	1	0.568627	0.341758
Cytotoxic.space.T.space.cells.minus.Monocytes2Naive.space.B.space.cells	0.583333	0.341758	1	0.660131	0.0999914	1	0.583333	0.341758
Cytotoxic.space.T.space.cells.minus.Monocytes2Naive.space.B.space.cells.plus.Plasma.space.cells	0.583333	0.341758	1	0.647059	0.120462	1	0.583333	0.341758
Cytotoxic.space.T.space.cells.minus.NK.space.cells2Helper.space.T.space.cells.plus.Naive.space.B.space.cells	0.583333	0.341758	1	0.575163	0.280181	1	0.575163	0.341758
Cytotoxic.space.T.space.cells.plus.DC2Regulatory.space.T.space.cells	0.583333	0.341758	1	0.601307	0.213132	-1	0.583333	0.341758
Cytotoxic.space.T.space.cells.plus.Helper.space.T.space.cells2Naive.space.B.space.cells	0.583333	0.341758	-1	0.647059	0.120462	-1	0.583333	0.341758
Cytotoxic.space.T.space.cells.plus.Helper.space.T.space.cells2Naive.space.B.space.cells.plus.Plasma.space.cells	0.583333	0.341758	-1	0.647059	0.120462	-1	0.583333	0.341758
Cytotoxic.space.T.space.cells.plus.Memory.space.B.space.cells2DC.plus.NK.space.cells	0.583333	0.341758	1	0.562092	0.31701	-1	0.562092	0.341758
Cytotoxic.space.T.space.cells.plus.Memory.space.B.space.cells2NK.space.cells.plus.Regulatory.space.T.space.cells	0.583333	0.341758	1	0.575163	0.280181	-1	0.575163	0.341758
Cytotoxic.space.T.space.cells.plus.Naive.space.B.space.cells2DC.plus.Naive.space.B.space.cells	0.583333	0.341758	1	0.568627	0.298348	-1	0.568627	0.341758
Cytotoxic.space.T.space.cells.plus.Regulatory.space.T.space.cells2Cytotoxic.space.T.space.cells.plus.Plasma.space.cells	0.583333	0.341758	-1	0.594771	0.228997	1	0.583333	0.341758
Cytotoxic.space.T.space.cells.plus.Regulatory.space.T.space.cells2DC.plus.Naive.space.B.space.cells	0.583333	0.341758	1	0.555556	0.336131	-1	0.555556	0.341758
Cytotoxic.space.T.space.cells.plus.Plasma.space.cells2Cytotoxic.space.T.space.cells.plus.Regulatory.space.T.space.cells	0.583333	0.341758	1	0.594771	0.228997	-1	0.583333	0.341758
DC.minus.Helper.space.T.space.cells2Memory.space.B.space.cells.plus.Regulatory.space.T.space.cells	0.583333	0.341758	-1	0.562092	0.31701	-1	0.562092	0.341758
DC.minus.Memory.space.B.space.cells2Cytotoxic.space.T.space.cells.plus.Monocytes	0.583333	0.341758	-1	0.581699	0.262547	1	0.581699	0.341758
DC.minus.Memory.space.B.space.cells2NK.space.cells.plus.Regulatory.space.T.space.cells	0.583333	0.341758	-1	0.555556	0.336131	1	0.555556	0.341758
DC.minus.Monocytes2DC.plus.Naive.space.B.space.cells	0.583333	0.341758	1	0.705882	0.0476229	1	0.583333	0.341758
DC.minus.Monocytes2DC.plus.NK.space.cells	0.583333	0.341758	1	0.594771	0.228997	1	0.583333	0.341758
DC.minus.Monocytes2Monocytes.plus.Naive.space.B.space.cells	0.583333	0.341758	1	0.705882	0.0476229	1	0.583333	0.341758
DC.minus.Monocytes2Monocytes.plus.NK.space.cells	0.583333	0.341758	1	0.594771	0.228997	1	0.583333	0.341758
DC.minus.Naive.space.B.space.cells2Naive.space.B.space.cells.plus.Regulatory.space.T.space.cells	0.583333	0.341758	-1	0.653595	0.109898	-1	0.583333	0.341758
DC.minus.NK.space.cells2Cytotoxic.space.T.space.cells.plus.Memory.space.B.space.cells	0.583333	0.341758	1	0.555556	0.336131	-1	0.555556	0.341758
DC.minus.Regulatory.space.T.space.cells2DC.plus.Helper.space.T.space.cells	0.583333	0.341758	-1	0.601307	0.213132	-1	0.583333	0.341758
DC.minus.Regulatory.space.T.space.cells2Helper.space.T.space.cells	0.583333	0.341758	-1	0.601307	0.213132	-1	0.583333	0.341758
DC.minus.Regulatory.space.T.space.cells2Helper.space.T.space.cells.plus.Regulatory.space.T.space.cells	0.583333	0.341758	-1	0.601307	0.213132	-1	0.583333	0.341758
DC.minus.Regulatory.space.T.space.cells2Helper.space.T.space.cells.plus.Plasma.space.cells	0.583333	0.341758	-1	0.601307	0.213132	-1	0.583333	0.341758
DC.minus.Plasma.space.cells2Memory.space.B.space.cells.plus.Naive.space.B.space.cells	0.583333	0.341758	-1	0.562092	0.31701	-1	0.562092	0.341758
DC.plus.Helper.space.T.space.cells2Helper.space.T.space.cells.plus.Regulatory.space.T.space.cells	0.583333	0.341758	-1	0.601307	0.213132	-1	0.583333	0.341758
DC.plus.Helper.space.T.space.cells2Naive.space.B.space.cells	0.583333	0.341758	-1	0.647059	0.120462	-1	0.583333	0.341758
DC.plus.Helper.space.T.space.cells2Naive.space.B.space.cells.plus.Regulatory.space.T.space.cells	0.583333	0.341758	-1	0.627451	0.156159	-1	0.583333	0.341758
DC.plus.Helper.space.T.space.cells2Naive.space.B.space.cells.plus.Plasma.space.cells	0.583333	0.341758	-1	0.647059	0.120462	-1	0.583333	0.341758
DC.plus.Monocytes2Naive.space.B.space.cells.plus.NK.space.cells	0.583333	0.341758	-1	0.633987	0.143587	-1	0.583333	0.341758
DC.plus.Monocytes2NK.space.cells	0.583333	0.341758	-1	0.607843	0.197903	-1	0.583333	0.341758
DC.plus.Monocytes2NK.space.cells.plus.Plasma.space.cells	0.583333	0.341758	-1	0.607843	0.197903	-1	0.583333	0.341758
DC.plus.Naive.space.B.space.cells2Cytotoxic.space.T.space.cells.plus.Naive.space.B.space.cells	0.583333	0.341758	-1	0.568627	0.298348	1	0.568627	0.341758
DC.plus.Naive.space.B.space.cells2Cytotoxic.space.T.space.cells.plus.Regulatory.space.T.space.cells	0.583333	0.341758	-1	0.555556	0.336131	1	0.555556	0.341758
DC.plus.Naive.space.B.space.cells2Monocytes	0.583333	0.341758	1	0.699346	0.0534272	1	0.583333	0.341758
DC.plus.Naive.space.B.space.cells2Monocytes.plus.Naive.space.B.space.cells	0.583333	0.341758	1	0.705882	0.0476229	1	0.583333	0.341758
DC.plus.Naive.space.B.space.cells2Monocytes.plus.Regulatory.space.T.space.cells	0.583333	0.341758	1	0.705882	0.0476229	1	0.583333	0.341758
DC.plus.Naive.space.B.space.cells2Monocytes.plus.Plasma.space.cells	0.583333	0.341758	1	0.699346	0.0534272	1	0.583333	0.341758
DC.plus.NK.space.cells2Cytotoxic.space.T.space.cells.plus.Memory.space.B.space.cells	0.583333	0.341758	-1	0.562092	0.31701	1	0.562092	0.341758
DC.plus.NK.space.cells2Monocytes.plus.NK.space.cells	0.583333	0.341758	1	0.594771	0.228997	1	0.583333	0.341758
DC.plus.Regulatory.space.T.space.cells2Cytotoxic.space.T.space.cells	0.583333	0.341758	-1	0.555556	0.336131	1	0.555556	0.341758
DC.plus.Regulatory.space.T.space.cells2Cytotoxic.space.T.space.cells.plus.Plasma.space.cells	0.583333	0.341758	-1	0.555556	0.336131	1	0.555556	0.341758
DC.plus.Regulatory.space.T.space.cells2DC.plus.Plasma.space.cells	0.583333	0.341758	-1	0.588235	0.245476	1	0.583333	0.341758
DC.plus.Regulatory.space.T.space.cells2Naive.space.B.space.cells	0.583333	0.341758	-1	0.627451	0.156159	-1	0.583333	0.341758
DC.plus.Regulatory.space.T.space.cells2Naive.space.B.space.cells.plus.Regulatory.space.T.space.cells	0.583333	0.341758	-1	0.653595	0.109898	-1	0.583333	0.341758
DC.plus.Plasma.space.cells2DC.plus.Regulatory.space.T.space.cells	0.583333	0.341758	1	0.588235	0.245476	-1	0.583333	0.341758
DC.plus.Plasma.space.cells2Naive.space.B.space.cells.plus.Regulatory.space.T.space.cells	0.583333	0.341758	-1	0.607843	0.197903	-1	0.583333	0.341758
Helper.space.T.space.cells.minus.Memory.space.B.space.cells2Helper.space.T.space.cells.plus.Regulatory.space.T.space.cells	0.583333	0.341758	1	0.568627	0.298348	1	0.568627	0.341758
Helper.space.T.space.cells.minus.Memory.space.B.space.cells2Memory.space.B.space.cells.plus.Naive.space.B.space.cells	0.583333	0.341758	-1	0.568627	0.298348	-1	0.568627	0.341758
Helper.space.T.space.cells.minus.Memory.space.B.space.cells2Memory.space.B.space.cells.plus.Regulatory.space.T.space.cells	0.583333	0.341758	1	0.568627	0.298348	1	0.568627	0.341758
Helper.space.T.space.cells.minus.Memory.space.B.space.cells2Naive.space.B.space.cells	0.583333	0.341758	-1	0.640523	0.131688	-1	0.583333	0.341758
Helper.space.T.space.cells.minus.Memory.space.B.space.cells2Naive.space.B.space.cells.plus.Plasma.space.cells	0.583333	0.341758	-1	0.647059	0.120462	-1	0.583333	0.341758
Helper.space.T.space.cells.minus.Naive.space.B.space.cells2Naive.space.B.space.cells.plus.Plasma.space.cells	0.583333	0.341758	-1	0.653595	0.109898	-1	0.583333	0.341758
Helper.space.T.space.cells.minus.Regulatory.space.T.space.cells2Memory.space.B.space.cells.plus.Naive.space.B.space.cells	0.583333	0.341758	-1	0.581699	0.262547	-1	0.581699	0.341758
Helper.space.T.space.cells.minus.Regulatory.space.T.space.cells2Naive.space.B.space.cells	0.583333	0.341758	-1	0.647059	0.120462	-1	0.583333	0.341758
Helper.space.T.space.cells.minus.Regulatory.space.T.space.cells2Naive.space.B.space.cells.plus.Regulatory.space.T.space.cells	0.583333	0.341758	-1	0.627451	0.156159	-1	0.583333	0.341758
Helper.space.T.space.cells.minus.Regulatory.space.T.space.cells2Naive.space.B.space.cells.plus.Plasma.space.cells	0.583333	0.341758	-1	0.660131	0.0999914	-1	0.583333	0.341758
Helper.space.T.space.cells.minus.Plasma.space.cells2DC.plus.Regulatory.space.T.space.cells	0.583333	0.341758	1	0.555556	0.336131	-1	0.555556	0.341758
Helper.space.T.space.cells.minus.Plasma.space.cells2Memory.space.B.space.cells.plus.Naive.space.B.space.cells	0.583333	0.341758	-1	0.568627	0.298348	-1	0.568627	0.341758
Helper.space.T.space.cells.minus.Plasma.space.cells2Naive.space.B.space.cells.plus.Plasma.space.cells	0.583333	0.341758	-1	0.653595	0.109898	-1	0.583333	0.341758
Helper.space.T.space.cells2Memory.space.B.space.cells.plus.Naive.space.B.space.cells	0.583333	0.341758	-1	0.568627	0.298348	-1	0.568627	0.341758
Helper.space.T.space.cells2Naive.space.B.space.cells.plus.Plasma.space.cells	0.583333	0.341758	-1	0.653595	0.109898	-1	0.583333	0.341758
Helper.space.T.space.cells.plus.Monocytes2Naive.space.B.space.cells	0.583333	0.341758	-1	0.699346	0.0534272	-1	0.583333	0.341758
Helper.space.T.space.cells.plus.Monocytes2Naive.space.B.space.cells.plus.Plasma.space.cells	0.583333	0.341758	-1	0.705882	0.0476229	-1	0.583333	0.341758
Helper.space.T.space.cells.plus.Naive.space.B.space.cells2Memory.space.B.space.cells.plus.Naive.space.B.space.cells	0.583333	0.341758	-1	0.568627	0.298348	-1	0.568627	0.341758
Helper.space.T.space.cells.plus.Naive.space.B.space.cells2Naive.space.B.space.cells.plus.Regulatory.space.T.space.cells	0.583333	0.341758	-1	0.627451	0.156159	-1	0.583333	0.341758
Helper.space.T.space.cells.plus.Naive.space.B.space.cells2Naive.space.B.space.cells.plus.Plasma.space.cells	0.583333	0.341758	-1	0.653595	0.109898	-1	0.583333	0.341758
Helper.space.T.space.cells.plus.NK.space.cells2Memory.space.B.space.cells	0.583333	0.341758	1	0.581699	0.262547	1	0.581699	0.341758
Helper.space.T.space.cells.plus.NK.space.cells2Memory.space.B.space.cells.plus.Plasma.space.cells	0.583333	0.341758	1	0.562092	0.31701	1	0.562092	0.341758
Helper.space.T.space.cells.plus.NK.space.cells2Naive.space.B.space.cells.plus.Regulatory.space.T.space.cells	0.583333	0.341758	-1	0.69281	0.059751	-1	0.583333	0.341758
Helper.space.T.space.cells.plus.Regulatory.space.T.space.cells2DC.plus.Helper.space.T.space.cells	0.583333	0.341758	1	0.601307	0.213132	1	0.583333	0.341758
Helper.space.T.space.cells.plus.Regulatory.space.T.space.cells2Memory.space.B.space.cells.plus.Naive.space.B.space.cells	0.583333	0.341758	-1	0.568627	0.298348	-1	0.568627	0.341758
Helper.space.T.space.cells.plus.Regulatory.space.T.space.cells2Memory.space.B.space.cells.plus.Regulatory.space.T.space.cells	0.583333	0.341758	1	0.568627	0.298348	1	0.568627	0.341758
Helper.space.T.space.cells.plus.Plasma.space.cells2Memory.space.B.space.cells.plus.Naive.space.B.space.cells	0.583333	0.341758	-1	0.581699	0.262547	-1	0.581699	0.341758
Helper.space.T.space.cells.plus.Plasma.space.cells2Naive.space.B.space.cells.plus.Plasma.space.cells	0.583333	0.341758	-1	0.653595	0.109898	-1	0.583333	0.341758
Memory.space.B.space.cells.minus.Regulatory.space.T.space.cells2Cytotoxic.space.T.space.cells.plus.NK.space.cells	0.583333	0.341758	1	0.588235	0.245476	-1	0.583333	0.341758
Memory.space.B.space.cells.minus.Regulatory.space.T.space.cells2DC.plus.Monocytes	0.583333	0.341758	1	0.614379	0.183323	-1	0.583333	0.341758
Memory.space.B.space.cells.minus.Regulatory.space.T.space.cells2DC.plus.Naive.space.B.space.cells	0.583333	0.341758	1	0.660131	0.0999914	-1	0.583333	0.341758
Memory.space.B.space.cells.minus.Regulatory.space.T.space.cells2DC.plus.NK.space.cells	0.583333	0.341758	1	0.588235	0.245476	-1	0.583333	0.341758
Memory.space.B.space.cells.minus.Regulatory.space.T.space.cells2Memory.space.B.space.cells.plus.Monocytes	0.583333	0.341758	1	0.620915	0.169407	-1	0.583333	0.341758
Memory.space.B.space.cells.minus.Regulatory.space.T.space.cells2Memory.space.B.space.cells.plus.Naive.space.B.space.cells	0.583333	0.341758	1	0.673203	0.0820883	-1	0.583333	0.341758
Memory.space.B.space.cells.minus.Regulatory.space.T.space.cells2Monocytes	0.583333	0.341758	1	0.620915	0.169407	-1	0.583333	0.341758
Memory.space.B.space.cells.minus.Regulatory.space.T.space.cells2Monocytes.plus.Regulatory.space.T.space.cells	0.583333	0.341758	1	0.620915	0.169407	-1	0.583333	0.341758
Memory.space.B.space.cells.minus.Regulatory.space.T.space.cells2Monocytes.plus.Plasma.space.cells	0.583333	0.341758	1	0.620915	0.169407	-1	0.583333	0.341758
Memory.space.B.space.cells.minus.Regulatory.space.T.space.cells2Naive.space.B.space.cells.plus.Regulatory.space.T.space.cells	0.583333	0.341758	1	0.673203	0.0820883	-1	0.583333	0.341758
Memory.space.B.space.cells2DC.plus.Regulatory.space.T.space.cells	0.583333	0.341758	1	0.581699	0.262547	-1	0.581699	0.341758
Memory.space.B.space.cells2Helper.space.T.space.cells.plus.NK.space.cells	0.583333	0.341758	-1	0.581699	0.262547	-1	0.581699	0.341758
Memory.space.B.space.cells.plus.Monocytes2Memory.space.B.space.cells.plus.NK.space.cells	0.583333	0.341758	-1	0.588235	0.245476	-1	0.583333	0.341758
Memory.space.B.space.cells.plus.Monocytes2Monocytes.plus.Regulatory.space.T.space.cells	0.583333	0.341758	1	0.620915	0.169407	-1	0.583333	0.341758
Memory.space.B.space.cells.plus.Monocytes2NK.space.cells.plus.Regulatory.space.T.space.cells	0.583333	0.341758	-1	0.614379	0.183323	-1	0.583333	0.341758
Memory.space.B.space.cells.plus.Naive.space.B.space.cells2Naive.space.B.space.cells.plus.Regulatory.space.T.space.cells	0.583333	0.341758	1	0.673203	0.0820883	-1	0.583333	0.341758
Memory.space.B.space.cells.plus.Regulatory.space.T.space.cells2Helper.space.T.space.cells.plus.Regulatory.space.T.space.cells	0.583333	0.341758	-1	0.575163	0.280181	-1	0.575163	0.341758
Memory.space.B.space.cells.plus.Plasma.space.cells2Helper.space.T.space.cells.plus.NK.space.cells	0.583333	0.341758	-1	0.562092	0.31701	-1	0.562092	0.341758
Monocytes.minus.Naive.space.B.space.cells2Memory.space.B.space.cells.plus.NK.space.cells	0.583333	0.341758	-1	0.614379	0.183323	-1	0.583333	0.341758
Monocytes.minus.Naive.space.B.space.cells2NK.space.cells	0.583333	0.341758	-1	0.633987	0.143587	-1	0.583333	0.341758
Monocytes.minus.Naive.space.B.space.cells2NK.space.cells.plus.Plasma.space.cells	0.583333	0.341758	-1	0.633987	0.143587	-1	0.583333	0.341758
Monocytes.minus.NK.space.cells2DC.plus.Naive.space.B.space.cells	0.583333	0.341758	-1	0.647059	0.120462	-1	0.583333	0.341758
Monocytes.minus.NK.space.cells2Memory.space.B.space.cells.plus.NK.space.cells	0.583333	0.341758	-1	0.588235	0.245476	-1	0.583333	0.341758
Monocytes.minus.NK.space.cells2Monocytes.plus.NK.space.cells	0.583333	0.341758	-1	0.594771	0.228997	-1	0.583333	0.341758
Monocytes.minus.NK.space.cells2NK.space.cells	0.583333	0.341758	-1	0.594771	0.228997	-1	0.583333	0.341758
Monocytes.minus.NK.space.cells2NK.space.cells.plus.Regulatory.space.T.space.cells	0.583333	0.341758	-1	0.607843	0.197903	-1	0.583333	0.341758
Monocytes.minus.NK.space.cells2NK.space.cells.plus.Plasma.space.cells	0.583333	0.341758	-1	0.594771	0.228997	-1	0.583333	0.341758
Monocytes.minus.Regulatory.space.T.space.cells2DC.plus.NK.space.cells	0.583333	0.341758	-1	0.614379	0.183323	-1	0.583333	0.341758
Monocytes.minus.Regulatory.space.T.space.cells2NK.space.cells	0.583333	0.341758	-1	0.607843	0.197903	-1	0.583333	0.341758
Monocytes.minus.Regulatory.space.T.space.cells2NK.space.cells.plus.Plasma.space.cells	0.583333	0.341758	-1	0.607843	0.197903	-1	0.583333	0.341758
Monocytes.minus.Plasma.space.cells2DC.plus.Naive.space.B.space.cells	0.583333	0.341758	-1	0.705882	0.0476229	-1	0.583333	0.341758
Monocytes.minus.Plasma.space.cells2Monocytes.plus.NK.space.cells	0.583333	0.341758	-1	0.594771	0.228997	-1	0.583333	0.341758
Monocytes.minus.Plasma.space.cells2NK.space.cells	0.583333	0.341758	-1	0.594771	0.228997	-1	0.583333	0.341758
Monocytes.minus.Plasma.space.cells2NK.space.cells.plus.Plasma.space.cells	0.583333	0.341758	-1	0.594771	0.228997	-1	0.583333	0.341758
Monocytes2DC.plus.Naive.space.B.space.cells	0.583333	0.341758	-1	0.699346	0.0534272	-1	0.583333	0.341758
Monocytes2Monocytes.plus.NK.space.cells	0.583333	0.341758	-1	0.594771	0.228997	-1	0.583333	0.341758
Monocytes2NK.space.cells	0.583333	0.341758	-1	0.594771	0.228997	-1	0.583333	0.341758
Monocytes2NK.space.cells.plus.Plasma.space.cells	0.583333	0.341758	-1	0.594771	0.228997	-1	0.583333	0.341758
Monocytes.plus.Naive.space.B.space.cells2DC.plus.Naive.space.B.space.cells	0.583333	0.341758	-1	0.705882	0.0476229	-1	0.583333	0.341758
Monocytes.plus.NK.space.cells2DC.plus.NK.space.cells	0.583333	0.341758	-1	0.594771	0.228997	-1	0.583333	0.341758
Monocytes.plus.NK.space.cells2NK.space.cells	0.583333	0.341758	-1	0.594771	0.228997	-1	0.583333	0.341758
Monocytes.plus.NK.space.cells2NK.space.cells.plus.Plasma.space.cells	0.583333	0.341758	-1	0.594771	0.228997	-1	0.583333	0.341758
Monocytes.plus.Regulatory.space.T.space.cells2DC.plus.Naive.space.B.space.cells	0.583333	0.341758	-1	0.705882	0.0476229	-1	0.583333	0.341758
Monocytes.plus.Regulatory.space.T.space.cells2Memory.space.B.space.cells.plus.Monocytes	0.583333	0.341758	-1	0.620915	0.169407	1	0.583333	0.341758
Monocytes.plus.Regulatory.space.T.space.cells2Monocytes.plus.NK.space.cells	0.583333	0.341758	-1	0.581699	0.262547	-1	0.581699	0.341758
Monocytes.plus.Regulatory.space.T.space.cells2NK.space.cells.plus.Regulatory.space.T.space.cells	0.583333	0.341758	-1	0.607843	0.197903	-1	0.583333	0.341758
Monocytes.plus.Plasma.space.cells2DC.plus.Naive.space.B.space.cells	0.583333	0.341758	-1	0.699346	0.0534272	-1	0.583333	0.341758
Monocytes.plus.Plasma.space.cells2Monocytes.plus.NK.space.cells	0.583333	0.341758	-1	0.601307	0.213132	-1	0.583333	0.341758
Monocytes.plus.Plasma.space.cells2NK.space.cells	0.583333	0.341758	-1	0.594771	0.228997	-1	0.583333	0.341758
Monocytes.plus.Plasma.space.cells2NK.space.cells.plus.Plasma.space.cells	0.583333	0.341758	-1	0.594771	0.228997	-1	0.583333	0.341758
Naive.space.B.space.cells.minus.Regulatory.space.T.space.cells2Monocytes.plus.NK.space.cells	0.583333	0.341758	1	0.660131	0.0999914	1	0.583333	0.341758
Naive.space.B.space.cells.minus.Regulatory.space.T.space.cells2Naive.space.B.space.cells.plus.Plasma.space.cells	0.583333	0.341758	1	0.620915	0.169407	1	0.583333	0.341758
Naive.space.B.space.cells.minus.Regulatory.space.T.space.cells2Regulatory.space.T.space.cells.plus.Plasma.space.cells	0.583333	0.341758	1	0.620915	0.169407	1	0.583333	0.341758
Naive.space.B.space.cells.minus.Plasma.space.cells2Helper.space.T.space.cells.plus.Monocytes	0.583333	0.341758	1	0.686275	0.0666221	1	0.583333	0.341758
Naive.space.B.space.cells.minus.Plasma.space.cells2Regulatory.space.T.space.cells	0.583333	0.341758	1	0.620915	0.169407	1	0.583333	0.341758
Naive.space.B.space.cells2Helper.space.T.space.cells.plus.Monocytes	0.583333	0.341758	1	0.699346	0.0534272	1	0.583333	0.341758
Naive.space.B.space.cells2Regulatory.space.T.space.cells.plus.Plasma.space.cells	0.583333	0.341758	1	0.607843	0.197903	1	0.583333	0.341758
Naive.space.B.space.cells.plus.NK.space.cells2Cytotoxic.space.T.space.cells	0.583333	0.341758	-1	0.555556	0.336131	1	0.555556	0.341758
Naive.space.B.space.cells.plus.NK.space.cells2Cytotoxic.space.T.space.cells.plus.Monocytes	0.583333	0.341758	-1	0.562092	0.31701	1	0.562092	0.341758
Naive.space.B.space.cells.plus.NK.space.cells2Cytotoxic.space.T.space.cells.plus.Regulatory.space.T.space.cells	0.583333	0.341758	-1	0.562092	0.31701	1	0.562092	0.341758
Naive.space.B.space.cells.plus.NK.space.cells2DC.plus.Monocytes	0.583333	0.341758	1	0.633987	0.143587	1	0.583333	0.341758
Naive.space.B.space.cells.plus.Regulatory.space.T.space.cells2Memory.space.B.space.cells.plus.Naive.space.B.space.cells	0.583333	0.341758	-1	0.673203	0.0820883	1	0.583333	0.341758
Naive.space.B.space.cells.plus.Plasma.space.cells2Helper.space.T.space.cells.plus.Monocytes	0.583333	0.341758	1	0.705882	0.0476229	1	0.583333	0.341758
Naive.space.B.space.cells.plus.Plasma.space.cells2Regulatory.space.T.space.cells.plus.Plasma.space.cells	0.583333	0.341758	1	0.620915	0.169407	1	0.583333	0.341758
NK.space.cells.minus.Regulatory.space.T.space.cells2Monocytes.plus.NK.space.cells	0.583333	0.341758	1	0.581699	0.262547	1	0.581699	0.341758
NK.space.cells.minus.Plasma.space.cells2Monocytes.plus.NK.space.cells	0.583333	0.341758	1	0.601307	0.213132	1	0.583333	0.341758
NK.space.cells2Monocytes.plus.NK.space.cells	0.583333	0.341758	1	0.594771	0.228997	1	0.583333	0.341758
NK.space.cells.plus.Regulatory.space.T.space.cells2Cytotoxic.space.T.space.cells.plus.Memory.space.B.space.cells	0.583333	0.341758	-1	0.575163	0.280181	1	0.575163	0.341758
NK.space.cells.plus.Plasma.space.cells2Monocytes.plus.NK.space.cells	0.583333	0.341758	1	0.594771	0.228997	1	0.583333	0.341758
Regulatory.space.T.space.cells.minus.Plasma.space.cells2Cytotoxic.space.T.space.cells	0.583333	0.341758	-1	0.594771	0.228997	1	0.583333	0.341758
Regulatory.space.T.space.cells.minus.Plasma.space.cells2Cytotoxic.space.T.space.cells.plus.Regulatory.space.T.space.cells	0.583333	0.341758	-1	0.594771	0.228997	1	0.583333	0.341758
Regulatory.space.T.space.cells.minus.Plasma.space.cells2Cytotoxic.space.T.space.cells.plus.Plasma.space.cells	0.583333	0.341758	-1	0.594771	0.228997	1	0.583333	0.341758
Regulatory.space.T.space.cells.minus.Plasma.space.cells2DC.plus.Regulatory.space.T.space.cells	0.583333	0.341758	-1	0.588235	0.245476	1	0.583333	0.341758
Regulatory.space.T.space.cells.minus.Plasma.space.cells2DC.plus.Plasma.space.cells	0.583333	0.341758	-1	0.588235	0.245476	1	0.583333	0.341758
Regulatory.space.T.space.cells2Cytotoxic.space.T.space.cells.plus.DC	0.583333	0.341758	-1	0.601307	0.213132	1	0.583333	0.341758
Regulatory.space.T.space.cells.plus.Plasma.space.cells2Naive.space.B.space.cells	0.583333	0.341758	-1	0.607843	0.197903	-1	0.583333	0.341758
Regulatory.space.T.space.cells.plus.Plasma.space.cells2Naive.space.B.space.cells.plus.Plasma.space.cells	0.583333	0.341758	-1	0.620915	0.169407	-1	0.583333	0.341758
Cytotoxic.space.T.space.cells.minus.Helper.space.T.space.cells2Cytotoxic.space.T.space.cells.plus.Helper.space.T.space.cells	0.666667	0.18956	1	0.54902	0.355668	-1	0.54902	0.355668
Cytotoxic.space.T.space.cells.minus.Helper.space.T.space.cells2DC.plus.Regulatory.space.T.space.cells	0.604167	0.299451	1	0.54902	0.355668	1	0.54902	0.355668
Cytotoxic.space.T.space.cells.minus.Naive.space.B.space.cells2DC.plus.NK.space.cells	0.645833	0.223077	1	0.54902	0.355668	-1	0.54902	0.355668
Cytotoxic.space.T.space.cells.minus.Naive.space.B.space.cells2Helper.space.T.space.cells.plus.NK.space.cells	0.666667	0.18956	1	0.54902	0.355668	-1	0.54902	0.355668
Cytotoxic.space.T.space.cells.minus.Naive.space.B.space.cells2Memory.space.B.space.cells.plus.NK.space.cells	0.604167	0.299451	1	0.54902	0.355668	-1	0.54902	0.355668
Cytotoxic.space.T.space.cells.minus.NK.space.cells2DC.plus.Helper.space.T.space.cells	0.625	0.26044	1	0.54902	0.355668	1	0.54902	0.355668
Cytotoxic.space.T.space.cells.minus.Regulatory.space.T.space.cells2Cytotoxic.space.T.space.cells.plus.Helper.space.T.space.cells	0.645833	0.223077	1	0.54902	0.355668	-1	0.54902	0.355668
Cytotoxic.space.T.space.cells.minus.Regulatory.space.T.space.cells2Helper.space.T.space.cells.plus.Regulatory.space.T.space.cells	0.645833	0.223077	1	0.54902	0.355668	-1	0.54902	0.355668
Cytotoxic.space.T.space.cells2Cytotoxic.space.T.space.cells.plus.Helper.space.T.space.cells	0.666667	0.18956	1	0.54902	0.355668	-1	0.54902	0.355668
Cytotoxic.space.T.space.cells.plus.Helper.space.T.space.cells2Helper.space.T.space.cells.plus.Regulatory.space.T.space.cells	0.645833	0.223077	1	0.54902	0.355668	-1	0.54902	0.355668
Cytotoxic.space.T.space.cells.plus.Memory.space.B.space.cells2Helper.space.T.space.cells.plus.Plasma.space.cells	0.625	0.26044	1	0.54902	0.355668	-1	0.54902	0.355668
Cytotoxic.space.T.space.cells.plus.NK.space.cells2DC.plus.Plasma.space.cells	0.583333	0.341758	1	0.54902	0.355668	1	0.54902	0.355668
Cytotoxic.space.T.space.cells.plus.NK.space.cells2Helper.space.T.space.cells.plus.Naive.space.B.space.cells	0.625	0.26044	1	0.54902	0.355668	-1	0.54902	0.355668
Cytotoxic.space.T.space.cells.plus.Plasma.space.cells2Cytotoxic.space.T.space.cells.plus.Helper.space.T.space.cells	0.666667	0.18956	1	0.54902	0.355668	-1	0.54902	0.355668
Cytotoxic.space.T.space.cells.plus.Plasma.space.cells2Helper.space.T.space.cells.plus.Naive.space.B.space.cells	0.625	0.26044	1	0.54902	0.355668	-1	0.54902	0.355668
DC.minus.Helper.space.T.space.cells2Cytotoxic.space.T.space.cells.plus.NK.space.cells	0.583333	0.341758	1	0.54902	0.355668	1	0.54902	0.355668
DC.minus.Memory.space.B.space.cells2Cytotoxic.space.T.space.cells	0.666667	0.18956	-1	0.54902	0.355668	1	0.54902	0.355668
DC.minus.Memory.space.B.space.cells2Cytotoxic.space.T.space.cells.plus.Plasma.space.cells	0.666667	0.18956	-1	0.54902	0.355668	1	0.54902	0.355668
DC.minus.Memory.space.B.space.cells2DC.plus.NK.space.cells	0.583333	0.341758	-1	0.54902	0.355668	1	0.54902	0.355668
DC.minus.Memory.space.B.space.cells2Memory.space.B.space.cells.plus.NK.space.cells	0.583333	0.341758	-1	0.54902	0.355668	1	0.54902	0.355668
DC2Memory.space.B.space.cells.plus.Naive.space.B.space.cells	0.583333	0.341758	-1	0.54902	0.355668	-1	0.54902	0.355668
DC.plus.Monocytes2Helper.space.T.space.cells.plus.Naive.space.B.space.cells	0.666667	0.18956	-1	0.54902	0.355668	-1	0.54902	0.355668
DC.plus.NK.space.cells2Memory.space.B.space.cells.plus.NK.space.cells	0.583333	0.341758	-1	0.54902	0.355668	1	0.54902	0.355668
DC.plus.Regulatory.space.T.space.cells2Memory.space.B.space.cells.plus.Naive.space.B.space.cells	0.583333	0.341758	-1	0.54902	0.355668	-1	0.54902	0.355668
Helper.space.T.space.cells.minus.Plasma.space.cells2Cytotoxic.space.T.space.cells.plus.Helper.space.T.space.cells	0.666667	0.18956	-1	0.54902	0.355668	1	0.54902	0.355668
Helper.space.T.space.cells2Cytotoxic.space.T.space.cells.plus.Helper.space.T.space.cells	0.666667	0.18956	-1	0.54902	0.355668	1	0.54902	0.355668
Helper.space.T.space.cells.plus.Memory.space.B.space.cells2Cytotoxic.space.T.space.cells.plus.NK.space.cells	0.583333	0.341758	-1	0.54902	0.355668	-1	0.54902	0.355668
Helper.space.T.space.cells.plus.Naive.space.B.space.cells2DC.plus.Monocytes	0.666667	0.18956	1	0.54902	0.355668	1	0.54902	0.355668
Helper.space.T.space.cells.plus.Naive.space.B.space.cells2Regulatory.space.T.space.cells	0.6875	0.158242	1	0.54902	0.355668	-1	0.54902	0.355668
Helper.space.T.space.cells.plus.NK.space.cells2Memory.space.B.space.cells.plus.Monocytes	0.666667	0.18956	1	0.54902	0.355668	1	0.54902	0.355668
Helper.space.T.space.cells.plus.Regulatory.space.T.space.cells2Cytotoxic.space.T.space.cells.plus.Helper.space.T.space.cells	0.645833	0.223077	-1	0.54902	0.355668	1	0.54902	0.355668
Helper.space.T.space.cells.plus.Plasma.space.cells2Helper.space.T.space.cells	0.625	0.26044	-1	0.54902	0.355668	1	0.54902	0.355668
Helper.space.T.space.cells.plus.Plasma.space.cells2Memory.space.B.space.cells.plus.Regulatory.space.T.space.cells	0.583333	0.341758	1	0.54902	0.355668	1	0.54902	0.355668
Memory.space.B.space.cells.plus.Monocytes2Helper.space.T.space.cells.plus.NK.space.cells	0.666667	0.18956	-1	0.54902	0.355668	-1	0.54902	0.355668
Memory.space.B.space.cells.plus.NK.space.cells2DC.plus.NK.space.cells	0.583333	0.341758	1	0.54902	0.355668	-1	0.54902	0.355668
Memory.space.B.space.cells.plus.Regulatory.space.T.space.cells2Helper.space.T.space.cells.plus.Plasma.space.cells	0.583333	0.341758	-1	0.54902	0.355668	-1	0.54902	0.355668
Monocytes.minus.NK.space.cells2DC.plus.Regulatory.space.T.space.cells	0.583333	0.341758	-1	0.54902	0.355668	-1	0.54902	0.355668
Naive.space.B.space.cells.plus.NK.space.cells2Cytotoxic.space.T.space.cells.plus.Plasma.space.cells	0.583333	0.341758	-1	0.54902	0.355668	1	0.54902	0.355668
Regulatory.space.T.space.cells2Helper.space.T.space.cells.plus.Naive.space.B.space.cells	0.6875	0.158242	-1	0.54902	0.355668	1	0.54902	0.355668
Cytotoxic.space.T.space.cells.minus.Helper.space.T.space.cells2Memory.space.B.space.cells.plus.Naive.space.B.space.cells	0.583333	0.341758	1	0.542484	0.375576	-1	0.542484	0.375576
Cytotoxic.space.T.space.cells.minus.Monocytes2Helper.space.T.space.cells.plus.NK.space.cells	0.645833	0.223077	1	0.542484	0.375576	1	0.542484	0.375576
Cytotoxic.space.T.space.cells.minus.Monocytes2Memory.space.B.space.cells.plus.NK.space.cells	0.625	0.26044	1	0.542484	0.375576	1	0.542484	0.375576
Cytotoxic.space.T.space.cells.minus.NK.space.cells2DC.plus.Regulatory.space.T.space.cells	0.604167	0.299451	1	0.542484	0.375576	1	0.542484	0.375576
Cytotoxic.space.T.space.cells.minus.Regulatory.space.T.space.cells2Helper.space.T.space.cells	0.645833	0.223077	1	0.542484	0.375576	-1	0.542484	0.375576
Cytotoxic.space.T.space.cells.minus.Regulatory.space.T.space.cells2Helper.space.T.space.cells.plus.Plasma.space.cells	0.645833	0.223077	1	0.542484	0.375576	-1	0.542484	0.375576
Cytotoxic.space.T.space.cells.plus.Helper.space.T.space.cells2DC.plus.Monocytes	0.6875	0.158242	1	0.542484	0.375576	1	0.542484	0.375576
Cytotoxic.space.T.space.cells.plus.Helper.space.T.space.cells2Monocytes	0.6875	0.158242	1	0.542484	0.375576	1	0.542484	0.375576
Cytotoxic.space.T.space.cells.plus.Helper.space.T.space.cells2Monocytes.plus.Regulatory.space.T.space.cells	0.6875	0.158242	1	0.542484	0.375576	1	0.542484	0.375576
Cytotoxic.space.T.space.cells.plus.Helper.space.T.space.cells2Monocytes.plus.Plasma.space.cells	0.6875	0.158242	1	0.542484	0.375576	1	0.542484	0.375576
Cytotoxic.space.T.space.cells.plus.NK.space.cells2DC	0.604167	0.299451	1	0.542484	0.375576	1	0.542484	0.375576
Cytotoxic.space.T.space.cells.plus.NK.space.cells2Regulatory.space.T.space.cells.plus.Plasma.space.cells	0.604167	0.299451	1	0.542484	0.375576	-1	0.542484	0.375576
Cytotoxic.space.T.space.cells.plus.Regulatory.space.T.space.cells2DC	0.625	0.26044	1	0.542484	0.375576	1	0.542484	0.375576
Cytotoxic.space.T.space.cells.plus.Regulatory.space.T.space.cells2Helper.space.T.space.cells.plus.Naive.space.B.space.cells	0.645833	0.223077	1	0.542484	0.375576	-1	0.542484	0.375576
DC.minus.Helper.space.T.space.cells2Memory.space.B.space.cells.plus.Naive.space.B.space.cells	0.583333	0.341758	1	0.542484	0.375576	1	0.542484	0.375576
DC.minus.Monocytes2Cytotoxic.space.T.space.cells.plus.Helper.space.T.space.cells	0.666667	0.18956	1	0.542484	0.375576	1	0.542484	0.375576
DC.plus.Helper.space.T.space.cells2DC.plus.Regulatory.space.T.space.cells	0.604167	0.299451	1	0.542484	0.375576	-1	0.542484	0.375576
DC.plus.Monocytes2Cytotoxic.space.T.space.cells.plus.Helper.space.T.space.cells	0.6875	0.158242	-1	0.542484	0.375576	-1	0.542484	0.375576
DC.plus.Monocytes2Helper.space.T.space.cells.plus.NK.space.cells	0.666667	0.18956	-1	0.542484	0.375576	-1	0.542484	0.375576
DC.plus.Regulatory.space.T.space.cells2Cytotoxic.space.T.space.cells.plus.Memory.space.B.space.cells	0.645833	0.223077	-1	0.542484	0.375576	1	0.542484	0.375576
DC.plus.Regulatory.space.T.space.cells2DC.plus.Helper.space.T.space.cells	0.604167	0.299451	-1	0.542484	0.375576	1	0.542484	0.375576
Helper.space.T.space.cells.minus.Monocytes2DC.plus.Naive.space.B.space.cells	0.625	0.26044	1	0.542484	0.375576	1	0.542484	0.375576
Helper.space.T.space.cells.minus.Naive.space.B.space.cells2Cytotoxic.space.T.space.cells.plus.Monocytes	0.583333	0.341758	1	0.542484	0.375576	-1	0.542484	0.375576
Helper.space.T.space.cells.minus.Regulatory.space.T.space.cells2DC.plus.Helper.space.T.space.cells	0.604167	0.299451	1	0.542484	0.375576	-1	0.542484	0.375576
Helper.space.T.space.cells.minus.Regulatory.space.T.space.cells2DC.plus.Regulatory.space.T.space.cells	0.604167	0.299451	1	0.542484	0.375576	-1	0.542484	0.375576
Helper.space.T.space.cells.minus.Regulatory.space.T.space.cells2Helper.space.T.space.cells.plus.Memory.space.B.space.cells	0.583333	0.341758	1	0.542484	0.375576	1	0.542484	0.375576
Helper.space.T.space.cells.minus.Regulatory.space.T.space.cells2Memory.space.B.space.cells.plus.Regulatory.space.T.space.cells	0.583333	0.341758	1	0.542484	0.375576	1	0.542484	0.375576
Helper.space.T.space.cells.minus.Plasma.space.cells2Memory.space.B.space.cells.plus.Regulatory.space.T.space.cells	0.583333	0.341758	1	0.542484	0.375576	1	0.542484	0.375576
Helper.space.T.space.cells2Memory.space.B.space.cells.plus.Regulatory.space.T.space.cells	0.583333	0.341758	1	0.542484	0.375576	1	0.542484	0.375576
Helper.space.T.space.cells.plus.Memory.space.B.space.cells2Memory.space.B.space.cells.plus.Regulatory.space.T.space.cells	0.583333	0.341758	1	0.542484	0.375576	1	0.542484	0.375576
Helper.space.T.space.cells.plus.Naive.space.B.space.cells2Cytotoxic.space.T.space.cells.plus.Regulatory.space.T.space.cells	0.645833	0.223077	-1	0.542484	0.375576	1	0.542484	0.375576
Helper.space.T.space.cells.plus.NK.space.cells2DC.plus.Monocytes	0.666667	0.18956	1	0.542484	0.375576	1	0.542484	0.375576
Memory.space.B.space.cells.minus.Monocytes2Cytotoxic.space.T.space.cells.plus.Helper.space.T.space.cells	0.666667	0.18956	1	0.542484	0.375576	1	0.542484	0.375576
Memory.space.B.space.cells.plus.Regulatory.space.T.space.cells2Helper.space.T.space.cells	0.583333	0.341758	-1	0.542484	0.375576	-1	0.542484	0.375576
Memory.space.B.space.cells.plus.Regulatory.space.T.space.cells2Helper.space.T.space.cells.plus.Memory.space.B.space.cells	0.583333	0.341758	-1	0.542484	0.375576	-1	0.542484	0.375576
Monocytes.minus.Naive.space.B.space.cells2Cytotoxic.space.T.space.cells.plus.Helper.space.T.space.cells	0.645833	0.223077	-1	0.542484	0.375576	-1	0.542484	0.375576
Monocytes.minus.Regulatory.space.T.space.cells2Cytotoxic.space.T.space.cells.plus.Helper.space.T.space.cells	0.666667	0.18956	-1	0.542484	0.375576	-1	0.542484	0.375576
Monocytes.minus.Regulatory.space.T.space.cells2Helper.space.T.space.cells.plus.NK.space.cells	0.625	0.26044	-1	0.542484	0.375576	-1	0.542484	0.375576
Monocytes.minus.Plasma.space.cells2Cytotoxic.space.T.space.cells.plus.Helper.space.T.space.cells	0.6875	0.158242	-1	0.542484	0.375576	-1	0.542484	0.375576
Monocytes2Cytotoxic.space.T.space.cells.plus.Helper.space.T.space.cells	0.6875	0.158242	-1	0.542484	0.375576	-1	0.542484	0.375576
Monocytes.plus.Regulatory.space.T.space.cells2Cytotoxic.space.T.space.cells.plus.Helper.space.T.space.cells	0.6875	0.158242	-1	0.542484	0.375576	-1	0.542484	0.375576
Monocytes.plus.Plasma.space.cells2Cytotoxic.space.T.space.cells.plus.Helper.space.T.space.cells	0.6875	0.158242	-1	0.542484	0.375576	-1	0.542484	0.375576
Regulatory.space.T.space.cells.plus.Plasma.space.cells2Cytotoxic.space.T.space.cells.plus.NK.space.cells	0.604167	0.299451	-1	0.542484	0.375576	1	0.542484	0.375576
Cytotoxic.space.T.space.cells.minus.DC2Cytotoxic.space.T.space.cells.plus.NK.space.cells	0.5625	0.385165	1	0.562092	0.31701	-1	0.562092	0.385165
Cytotoxic.space.T.space.cells.minus.DC2DC.plus.NK.space.cells	0.5625	0.385165	1	0.562092	0.31701	-1	0.562092	0.385165
Cytotoxic.space.T.space.cells.minus.DC2NK.space.cells.plus.Regulatory.space.T.space.cells	0.5625	0.385165	1	0.575163	0.280181	-1	0.5625	0.385165
Cytotoxic.space.T.space.cells.minus.Memory.space.B.space.cells2Naive.space.B.space.cells	0.5625	0.385165	-1	0.633987	0.143587	-1	0.5625	0.385165
Cytotoxic.space.T.space.cells.minus.Monocytes2DC.plus.Naive.space.B.space.cells	0.5625	0.385165	1	0.607843	0.197903	1	0.5625	0.385165
Cytotoxic.space.T.space.cells.minus.Naive.space.B.space.cells2Cytotoxic.space.T.space.cells.plus.DC	0.5625	0.385165	1	0.555556	0.336131	-1	0.555556	0.385165
Cytotoxic.space.T.space.cells.minus.Naive.space.B.space.cells2Cytotoxic.space.T.space.cells.plus.Memory.space.B.space.cells	0.5625	0.385165	1	0.575163	0.280181	-1	0.5625	0.385165
Cytotoxic.space.T.space.cells.minus.Naive.space.B.space.cells2DC.plus.Naive.space.B.space.cells	0.5625	0.385165	1	0.555556	0.336131	-1	0.555556	0.385165
Cytotoxic.space.T.space.cells.minus.NK.space.cells2Memory.space.B.space.cells.plus.Monocytes	0.5625	0.385165	1	0.54902	0.355668	1	0.54902	0.385165
Cytotoxic.space.T.space.cells.minus.NK.space.cells2Monocytes	0.5625	0.385165	1	0.542484	0.375576	1	0.542484	0.385165
Cytotoxic.space.T.space.cells.minus.NK.space.cells2Monocytes.plus.Regulatory.space.T.space.cells	0.5625	0.385165	1	0.542484	0.375576	1	0.542484	0.385165
Cytotoxic.space.T.space.cells.minus.NK.space.cells2Monocytes.plus.Plasma.space.cells	0.5625	0.385165	1	0.542484	0.375576	1	0.542484	0.385165
Cytotoxic.space.T.space.cells.minus.Regulatory.space.T.space.cells2Cytotoxic.space.T.space.cells.plus.DC	0.5625	0.385165	1	0.568627	0.298348	-1	0.5625	0.385165
Cytotoxic.space.T.space.cells.minus.Regulatory.space.T.space.cells2DC.plus.Naive.space.B.space.cells	0.5625	0.385165	1	0.54902	0.355668	-1	0.54902	0.385165
Cytotoxic.space.T.space.cells.minus.Plasma.space.cells2DC.plus.Naive.space.B.space.cells	0.5625	0.385165	1	0.54902	0.355668	-1	0.54902	0.385165
Cytotoxic.space.T.space.cells2DC.plus.Naive.space.B.space.cells	0.5625	0.385165	1	0.54902	0.355668	-1	0.54902	0.385165
Cytotoxic.space.T.space.cells.plus.DC2DC.plus.Naive.space.B.space.cells	0.5625	0.385165	1	0.555556	0.336131	-1	0.555556	0.385165
Cytotoxic.space.T.space.cells.plus.Memory.space.B.space.cells2NK.space.cells	0.5625	0.385165	1	0.568627	0.298348	-1	0.5625	0.385165
Cytotoxic.space.T.space.cells.plus.Memory.space.B.space.cells2NK.space.cells.plus.Plasma.space.cells	0.5625	0.385165	1	0.568627	0.298348	-1	0.5625	0.385165
Cytotoxic.space.T.space.cells.plus.Monocytes2Naive.space.B.space.cells	0.5625	0.385165	-1	0.686275	0.0666221	-1	0.5625	0.385165
Cytotoxic.space.T.space.cells.plus.Monocytes2Naive.space.B.space.cells.plus.Plasma.space.cells	0.5625	0.385165	-1	0.69281	0.059751	-1	0.5625	0.385165
Cytotoxic.space.T.space.cells.plus.Monocytes2Regulatory.space.T.space.cells	0.5625	0.385165	1	0.627451	0.156159	-1	0.5625	0.385165
Cytotoxic.space.T.space.cells.plus.Naive.space.B.space.cells2DC.plus.Monocytes	0.5625	0.385165	1	0.555556	0.336131	1	0.555556	0.385165
Cytotoxic.space.T.space.cells.plus.Naive.space.B.space.cells2Helper.space.T.space.cells.plus.Monocytes	0.5625	0.385165	1	0.54902	0.355668	1	0.54902	0.385165
Cytotoxic.space.T.space.cells.plus.NK.space.cells2DC.plus.NK.space.cells	0.5625	0.385165	1	0.562092	0.31701	-1	0.562092	0.385165
Cytotoxic.space.T.space.cells.plus.Plasma.space.cells2DC.plus.Naive.space.B.space.cells	0.5625	0.385165	1	0.54902	0.355668	-1	0.54902	0.385165
DC.minus.Helper.space.T.space.cells2Memory.space.B.space.cells.plus.Plasma.space.cells	0.5625	0.385165	-1	0.588235	0.245476	-1	0.5625	0.385165
DC.minus.Helper.space.T.space.cells2Naive.space.B.space.cells	0.5625	0.385165	1	0.633987	0.143587	1	0.5625	0.385165
DC.minus.Helper.space.T.space.cells2Naive.space.B.space.cells.plus.Plasma.space.cells	0.5625	0.385165	1	0.633987	0.143587	1	0.5625	0.385165
DC.minus.Memory.space.B.space.cells2Monocytes.plus.Naive.space.B.space.cells	0.5625	0.385165	-1	0.555556	0.336131	1	0.555556	0.385165
DC.minus.Monocytes2Memory.space.B.space.cells.plus.NK.space.cells	0.5625	0.385165	1	0.575163	0.280181	1	0.5625	0.385165
DC.minus.Monocytes2Naive.space.B.space.cells.plus.NK.space.cells	0.5625	0.385165	1	0.633987	0.143587	1	0.5625	0.385165
DC.minus.Monocytes2NK.space.cells	0.5625	0.385165	1	0.607843	0.197903	1	0.5625	0.385165
DC.minus.Monocytes2NK.space.cells.plus.Plasma.space.cells	0.5625	0.385165	1	0.607843	0.197903	1	0.5625	0.385165
DC.minus.Naive.space.B.space.cells2DC.plus.Naive.space.B.space.cells	0.5625	0.385165	-1	0.607843	0.197903	-1	0.5625	0.385165
DC.minus.Naive.space.B.space.cells2Naive.space.B.space.cells	0.5625	0.385165	-1	0.607843	0.197903	-1	0.5625	0.385165
DC.minus.Naive.space.B.space.cells2Naive.space.B.space.cells.plus.Plasma.space.cells	0.5625	0.385165	-1	0.614379	0.183323	-1	0.5625	0.385165
DC.minus.NK.space.cells2Monocytes.plus.NK.space.cells	0.5625	0.385165	-1	0.594771	0.228997	-1	0.5625	0.385165
DC.minus.Regulatory.space.T.space.cells2Cytotoxic.space.T.space.cells.plus.Monocytes	0.5625	0.385165	-1	0.54902	0.355668	-1	0.54902	0.385165
DC.minus.Regulatory.space.T.space.cells2Helper.space.T.space.cells.plus.Memory.space.B.space.cells	0.5625	0.385165	-1	0.575163	0.280181	-1	0.5625	0.385165
DC.minus.Regulatory.space.T.space.cells2Helper.space.T.space.cells.plus.Monocytes	0.5625	0.385165	-1	0.562092	0.31701	-1	0.562092	0.385165
DC.minus.Plasma.space.cells2DC.plus.Naive.space.B.space.cells	0.5625	0.385165	-1	0.620915	0.169407	-1	0.5625	0.385165
DC.minus.Plasma.space.cells2Naive.space.B.space.cells	0.5625	0.385165	-1	0.620915	0.169407	-1	0.5625	0.385165
DC.minus.Plasma.space.cells2Naive.space.B.space.cells.plus.Plasma.space.cells	0.5625	0.385165	-1	0.620915	0.169407	-1	0.5625	0.385165
DC2DC.plus.Naive.space.B.space.cells	0.5625	0.385165	-1	0.607843	0.197903	-1	0.5625	0.385165
DC2Naive.space.B.space.cells	0.5625	0.385165	-1	0.607843	0.197903	-1	0.5625	0.385165
DC2Naive.space.B.space.cells.plus.Regulatory.space.T.space.cells	0.5625	0.385165	-1	0.594771	0.228997	-1	0.5625	0.385165
DC2Naive.space.B.space.cells.plus.Plasma.space.cells	0.5625	0.385165	-1	0.620915	0.169407	-1	0.5625	0.385165
DC.plus.Helper.space.T.space.cells2Memory.space.B.space.cells	0.5625	0.385165	1	0.601307	0.213132	1	0.5625	0.385165
DC.plus.Helper.space.T.space.cells2Memory.space.B.space.cells.plus.Naive.space.B.space.cells	0.5625	0.385165	-1	0.568627	0.298348	-1	0.5625	0.385165
DC.plus.Helper.space.T.space.cells2Memory.space.B.space.cells.plus.Plasma.space.cells	0.5625	0.385165	1	0.581699	0.262547	1	0.5625	0.385165
DC.plus.Memory.space.B.space.cells2DC.plus.Plasma.space.cells	0.5625	0.385165	1	0.555556	0.336131	-1	0.555556	0.385165
DC.plus.Memory.space.B.space.cells2Helper.space.T.space.cells.plus.Naive.space.B.space.cells	0.5625	0.385165	-1	0.627451	0.156159	-1	0.5625	0.385165
DC.plus.Monocytes2Cytotoxic.space.T.space.cells.plus.Naive.space.B.space.cells	0.5625	0.385165	-1	0.555556	0.336131	-1	0.555556	0.385165
DC.plus.Monocytes2DC.plus.NK.space.cells	0.5625	0.385165	-1	0.601307	0.213132	-1	0.5625	0.385165
DC.plus.Monocytes2Memory.space.B.space.cells.plus.NK.space.cells	0.5625	0.385165	-1	0.594771	0.228997	-1	0.5625	0.385165
DC.plus.Monocytes2Monocytes.plus.NK.space.cells	0.5625	0.385165	-1	0.594771	0.228997	-1	0.5625	0.385165
DC.plus.Monocytes2NK.space.cells.plus.Regulatory.space.T.space.cells	0.5625	0.385165	-1	0.620915	0.169407	-1	0.5625	0.385165
DC.plus.Naive.space.B.space.cells2Cytotoxic.space.T.space.cells	0.5625	0.385165	-1	0.54902	0.355668	1	0.54902	0.385165
DC.plus.Naive.space.B.space.cells2Cytotoxic.space.T.space.cells.plus.DC	0.5625	0.385165	-1	0.555556	0.336131	1	0.555556	0.385165
DC.plus.Naive.space.B.space.cells2Cytotoxic.space.T.space.cells.plus.Plasma.space.cells	0.5625	0.385165	-1	0.54902	0.355668	1	0.54902	0.385165
DC.plus.Naive.space.B.space.cells2Helper.space.T.space.cells.plus.Monocytes	0.5625	0.385165	1	0.72549	0.0330806	1	0.5625	0.385165
DC.plus.Naive.space.B.space.cells2Memory.space.B.space.cells.plus.Monocytes	0.5625	0.385165	1	0.732026	0.0291002	1	0.5625	0.385165
DC.plus.Naive.space.B.space.cells2Monocytes.plus.NK.space.cells	0.5625	0.385165	1	0.686275	0.0666221	1	0.5625	0.385165
DC.plus.Naive.space.B.space.cells2Naive.space.B.space.cells	0.5625	0.385165	-1	0.607843	0.197903	-1	0.5625	0.385165
DC.plus.Naive.space.B.space.cells2Naive.space.B.space.cells.plus.Plasma.space.cells	0.5625	0.385165	-1	0.620915	0.169407	-1	0.5625	0.385165
DC.plus.NK.space.cells2Cytotoxic.space.T.space.cells.plus.NK.space.cells	0.5625	0.385165	-1	0.562092	0.31701	1	0.562092	0.385165
DC.plus.Regulatory.space.T.space.cells2Cytotoxic.space.T.space.cells.plus.DC	0.5625	0.385165	-1	0.568627	0.298348	1	0.5625	0.385165
DC.plus.Regulatory.space.T.space.cells2DC.plus.Naive.space.B.space.cells	0.5625	0.385165	-1	0.588235	0.245476	-1	0.5625	0.385165
DC.plus.Regulatory.space.T.space.cells2Helper.space.T.space.cells	0.5625	0.385165	-1	0.555556	0.336131	1	0.555556	0.385165
DC.plus.Regulatory.space.T.space.cells2Helper.space.T.space.cells.plus.Plasma.space.cells	0.5625	0.385165	-1	0.555556	0.336131	1	0.555556	0.385165
DC.plus.Plasma.space.cells2DC.plus.Memory.space.B.space.cells	0.5625	0.385165	-1	0.555556	0.336131	1	0.555556	0.385165
DC.plus.Plasma.space.cells2DC.plus.Naive.space.B.space.cells	0.5625	0.385165	-1	0.588235	0.245476	-1	0.5625	0.385165
DC.plus.Plasma.space.cells2Naive.space.B.space.cells	0.5625	0.385165	-1	0.594771	0.228997	-1	0.5625	0.385165
DC.plus.Plasma.space.cells2Naive.space.B.space.cells.plus.Plasma.space.cells	0.5625	0.385165	-1	0.614379	0.183323	-1	0.5625	0.385165
Helper.space.T.space.cells.minus.Memory.space.B.space.cells2Helper.space.T.space.cells	0.5625	0.385165	1	0.594771	0.228997	1	0.5625	0.385165
Helper.space.T.space.cells.minus.Memory.space.B.space.cells2Helper.space.T.space.cells.plus.Memory.space.B.space.cells	0.5625	0.385165	1	0.594771	0.228997	1	0.5625	0.385165
Helper.space.T.space.cells.minus.Memory.space.B.space.cells2Helper.space.T.space.cells.plus.Plasma.space.cells	0.5625	0.385165	1	0.588235	0.245476	1	0.5625	0.385165
Helper.space.T.space.cells.minus.Memory.space.B.space.cells2Memory.space.B.space.cells	0.5625	0.385165	1	0.594771	0.228997	1	0.5625	0.385165
Helper.space.T.space.cells.minus.Memory.space.B.space.cells2Memory.space.B.space.cells.plus.Plasma.space.cells	0.5625	0.385165	1	0.588235	0.245476	1	0.5625	0.385165
Helper.space.T.space.cells.minus.Memory.space.B.space.cells2Naive.space.B.space.cells.plus.Regulatory.space.T.space.cells	0.5625	0.385165	-1	0.627451	0.156159	-1	0.5625	0.385165
Helper.space.T.space.cells.minus.Naive.space.B.space.cells2DC	0.5625	0.385165	1	0.54902	0.355668	-1	0.54902	0.385165
Helper.space.T.space.cells.minus.Naive.space.B.space.cells2Naive.space.B.space.cells	0.5625	0.385165	-1	0.647059	0.120462	-1	0.5625	0.385165
Helper.space.T.space.cells.minus.Regulatory.space.T.space.cells2Memory.space.B.space.cells	0.5625	0.385165	1	0.588235	0.245476	1	0.5625	0.385165
Helper.space.T.space.cells.minus.Regulatory.space.T.space.cells2Memory.space.B.space.cells.plus.Plasma.space.cells	0.5625	0.385165	1	0.588235	0.245476	1	0.5625	0.385165
Helper.space.T.space.cells.minus.Plasma.space.cells2Helper.space.T.space.cells.plus.Memory.space.B.space.cells	0.5625	0.385165	1	0.588235	0.245476	1	0.5625	0.385165
Helper.space.T.space.cells.minus.Plasma.space.cells2Memory.space.B.space.cells	0.5625	0.385165	1	0.594771	0.228997	1	0.5625	0.385165
Helper.space.T.space.cells.minus.Plasma.space.cells2Memory.space.B.space.cells.plus.Plasma.space.cells	0.5625	0.385165	1	0.588235	0.245476	1	0.5625	0.385165
Helper.space.T.space.cells.minus.Plasma.space.cells2Naive.space.B.space.cells	0.5625	0.385165	-1	0.647059	0.120462	-1	0.5625	0.385165
Helper.space.T.space.cells2DC.plus.Regulatory.space.T.space.cells	0.5625	0.385165	1	0.555556	0.336131	-1	0.555556	0.385165
Helper.space.T.space.cells2Helper.space.T.space.cells.plus.Memory.space.B.space.cells	0.5625	0.385165	1	0.594771	0.228997	1	0.5625	0.385165
Helper.space.T.space.cells2Memory.space.B.space.cells	0.5625	0.385165	1	0.594771	0.228997	1	0.5625	0.385165
Helper.space.T.space.cells2Memory.space.B.space.cells.plus.Plasma.space.cells	0.5625	0.385165	1	0.588235	0.245476	1	0.5625	0.385165
Helper.space.T.space.cells2Naive.space.B.space.cells	0.5625	0.385165	-1	0.647059	0.120462	-1	0.5625	0.385165
Helper.space.T.space.cells.plus.Memory.space.B.space.cells2Helper.space.T.space.cells	0.5625	0.385165	-1	0.594771	0.228997	-1	0.5625	0.385165
Helper.space.T.space.cells.plus.Memory.space.B.space.cells2Memory.space.B.space.cells	0.5625	0.385165	1	0.594771	0.228997	1	0.5625	0.385165
Helper.space.T.space.cells.plus.Memory.space.B.space.cells2Memory.space.B.space.cells.plus.Plasma.space.cells	0.5625	0.385165	1	0.588235	0.245476	1	0.5625	0.385165
Helper.space.T.space.cells.plus.Memory.space.B.space.cells2Naive.space.B.space.cells	0.5625	0.385165	-1	0.633987	0.143587	-1	0.5625	0.385165
Helper.space.T.space.cells.plus.Memory.space.B.space.cells2Naive.space.B.space.cells.plus.Regulatory.space.T.space.cells	0.5625	0.385165	-1	0.660131	0.0999914	-1	0.5625	0.385165
Helper.space.T.space.cells.plus.Memory.space.B.space.cells2Naive.space.B.space.cells.plus.Plasma.space.cells	0.5625	0.385165	-1	0.633987	0.143587	-1	0.5625	0.385165
Helper.space.T.space.cells.plus.Monocytes2DC.plus.Naive.space.B.space.cells	0.5625	0.385165	-1	0.72549	0.0330806	-1	0.5625	0.385165
Helper.space.T.space.cells.plus.Monocytes2Regulatory.space.T.space.cells	0.5625	0.385165	1	0.607843	0.197903	-1	0.5625	0.385165
Helper.space.T.space.cells.plus.Naive.space.B.space.cells2Memory.space.B.space.cells.plus.Plasma.space.cells	0.5625	0.385165	1	0.640523	0.131688	1	0.5625	0.385165
Helper.space.T.space.cells.plus.Naive.space.B.space.cells2Naive.space.B.space.cells	0.5625	0.385165	-1	0.647059	0.120462	-1	0.5625	0.385165
Helper.space.T.space.cells.plus.NK.space.cells2Cytotoxic.space.T.space.cells.plus.Memory.space.B.space.cells	0.5625	0.385165	-1	0.542484	0.375576	1	0.542484	0.385165
Helper.space.T.space.cells.plus.NK.space.cells2Naive.space.B.space.cells	0.5625	0.385165	-1	0.686275	0.0666221	-1	0.5625	0.385165
Helper.space.T.space.cells.plus.NK.space.cells2Naive.space.B.space.cells.plus.Plasma.space.cells	0.5625	0.385165	-1	0.686275	0.0666221	-1	0.5625	0.385165
Helper.space.T.space.cells.plus.Regulatory.space.T.space.cells2Memory.space.B.space.cells	0.5625	0.385165	1	0.601307	0.213132	1	0.5625	0.385165
Helper.space.T.space.cells.plus.Regulatory.space.T.space.cells2Memory.space.B.space.cells.plus.Plasma.space.cells	0.5625	0.385165	1	0.588235	0.245476	1	0.5625	0.385165
Helper.space.T.space.cells.plus.Regulatory.space.T.space.cells2Naive.space.B.space.cells	0.5625	0.385165	-1	0.640523	0.131688	-1	0.5625	0.385165
Helper.space.T.space.cells.plus.Regulatory.space.T.space.cells2Naive.space.B.space.cells.plus.Plasma.space.cells	0.5625	0.385165	-1	0.647059	0.120462	-1	0.5625	0.385165
Helper.space.T.space.cells.plus.Plasma.space.cells2DC.plus.Regulatory.space.T.space.cells	0.5625	0.385165	1	0.555556	0.336131	-1	0.555556	0.385165
Helper.space.T.space.cells.plus.Plasma.space.cells2Memory.space.B.space.cells	0.5625	0.385165	1	0.594771	0.228997	1	0.5625	0.385165
Helper.space.T.space.cells.plus.Plasma.space.cells2Memory.space.B.space.cells.plus.Plasma.space.cells	0.5625	0.385165	1	0.588235	0.245476	1	0.5625	0.385165
Helper.space.T.space.cells.plus.Plasma.space.cells2Naive.space.B.space.cells	0.5625	0.385165	-1	0.647059	0.120462	-1	0.5625	0.385165
Memory.space.B.space.cells.minus.Monocytes2DC.plus.NK.space.cells	0.5625	0.385165	1	0.588235	0.245476	1	0.5625	0.385165
Memory.space.B.space.cells.minus.Monocytes2DC.plus.Regulatory.space.T.space.cells	0.5625	0.385165	1	0.542484	0.375576	1	0.542484	0.385165
Memory.space.B.space.cells.minus.Monocytes2Naive.space.B.space.cells.plus.NK.space.cells	0.5625	0.385165	1	0.627451	0.156159	1	0.5625	0.385165
Memory.space.B.space.cells.minus.Monocytes2NK.space.cells	0.5625	0.385165	1	0.601307	0.213132	1	0.5625	0.385165
Memory.space.B.space.cells.minus.Monocytes2NK.space.cells.plus.Regulatory.space.T.space.cells	0.5625	0.385165	1	0.601307	0.213132	1	0.5625	0.385165
Memory.space.B.space.cells.minus.Monocytes2NK.space.cells.plus.Plasma.space.cells	0.5625	0.385165	1	0.601307	0.213132	1	0.5625	0.385165
Memory.space.B.space.cells.minus.Naive.space.B.space.cells2Regulatory.space.T.space.cells	0.5625	0.385165	-1	0.640523	0.131688	-1	0.5625	0.385165
Memory.space.B.space.cells.minus.Naive.space.B.space.cells2Regulatory.space.T.space.cells.plus.Plasma.space.cells	0.5625	0.385165	-1	0.633987	0.143587	-1	0.5625	0.385165
Memory.space.B.space.cells.minus.NK.space.cells2Cytotoxic.space.T.space.cells.plus.DC	0.5625	0.385165	1	0.568627	0.298348	-1	0.5625	0.385165
Memory.space.B.space.cells.minus.NK.space.cells2Monocytes.plus.NK.space.cells	0.5625	0.385165	-1	0.575163	0.280181	-1	0.5625	0.385165
Memory.space.B.space.cells.minus.Regulatory.space.T.space.cells2Cytotoxic.space.T.space.cells.plus.Monocytes	0.5625	0.385165	1	0.633987	0.143587	-1	0.5625	0.385165
Memory.space.B.space.cells.minus.Regulatory.space.T.space.cells2Memory.space.B.space.cells.plus.NK.space.cells	0.5625	0.385165	1	0.594771	0.228997	-1	0.5625	0.385165
Memory.space.B.space.cells.minus.Regulatory.space.T.space.cells2Monocytes.plus.NK.space.cells	0.5625	0.385165	1	0.633987	0.143587	-1	0.5625	0.385165
Memory.space.B.space.cells.minus.Regulatory.space.T.space.cells2Naive.space.B.space.cells.plus.Plasma.space.cells	0.5625	0.385165	1	0.679739	0.0740596	-1	0.5625	0.385165
Memory.space.B.space.cells.minus.Regulatory.space.T.space.cells2NK.space.cells.plus.Regulatory.space.T.space.cells	0.5625	0.385165	1	0.594771	0.228997	-1	0.5625	0.385165
Memory.space.B.space.cells.minus.Plasma.space.cells2Cytotoxic.space.T.space.cells.plus.Naive.space.B.space.cells	0.5625	0.385165	1	0.568627	0.298348	-1	0.5625	0.385165
Memory.space.B.space.cells.minus.Plasma.space.cells2DC	0.5625	0.385165	1	0.555556	0.336131	-1	0.555556	0.385165
Memory.space.B.space.cells.minus.Plasma.space.cells2DC.plus.Memory.space.B.space.cells	0.5625	0.385165	1	0.555556	0.336131	-1	0.555556	0.385165
Memory.space.B.space.cells.minus.Plasma.space.cells2DC.plus.Plasma.space.cells	0.5625	0.385165	1	0.555556	0.336131	-1	0.555556	0.385165
Memory.space.B.space.cells.minus.Plasma.space.cells2Helper.space.T.space.cells.plus.NK.space.cells	0.5625	0.385165	-1	0.581699	0.262547	-1	0.5625	0.385165
Memory.space.B.space.cells.minus.Plasma.space.cells2Memory.space.B.space.cells	0.5625	0.385165	1	0.594771	0.228997	-1	0.5625	0.385165
Memory.space.B.space.cells.minus.Plasma.space.cells2Memory.space.B.space.cells.plus.Plasma.space.cells	0.5625	0.385165	1	0.594771	0.228997	-1	0.5625	0.385165
Memory.space.B.space.cells2Cytotoxic.space.T.space.cells.plus.Naive.space.B.space.cells	0.5625	0.385165	1	0.54902	0.355668	-1	0.54902	0.385165
Memory.space.B.space.cells2DC.plus.Helper.space.T.space.cells	0.5625	0.385165	-1	0.601307	0.213132	-1	0.5625	0.385165
Memory.space.B.space.cells2Helper.space.T.space.cells	0.5625	0.385165	-1	0.594771	0.228997	-1	0.5625	0.385165
Memory.space.B.space.cells2Helper.space.T.space.cells.plus.Memory.space.B.space.cells	0.5625	0.385165	-1	0.594771	0.228997	-1	0.5625	0.385165
Memory.space.B.space.cells2Helper.space.T.space.cells.plus.Regulatory.space.T.space.cells	0.5625	0.385165	-1	0.601307	0.213132	-1	0.5625	0.385165
Memory.space.B.space.cells2Helper.space.T.space.cells.plus.Plasma.space.cells	0.5625	0.385165	-1	0.594771	0.228997	-1	0.5625	0.385165
Memory.space.B.space.cells2Memory.space.B.space.cells.plus.Plasma.space.cells	0.5625	0.385165	1	0.594771	0.228997	-1	0.5625	0.385165
Memory.space.B.space.cells.plus.Monocytes2DC.plus.Naive.space.B.space.cells	0.5625	0.385165	-1	0.732026	0.0291002	-1	0.5625	0.385165
Memory.space.B.space.cells.plus.Monocytes2DC.plus.NK.space.cells	0.5625	0.385165	-1	0.581699	0.262547	-1	0.5625	0.385165
Memory.space.B.space.cells.plus.Monocytes2Monocytes.plus.NK.space.cells	0.5625	0.385165	-1	0.575163	0.280181	-1	0.5625	0.385165
Memory.space.B.space.cells.plus.Monocytes2NK.space.cells	0.5625	0.385165	-1	0.594771	0.228997	-1	0.5625	0.385165
Memory.space.B.space.cells.plus.Monocytes2NK.space.cells.plus.Plasma.space.cells	0.5625	0.385165	-1	0.594771	0.228997	-1	0.5625	0.385165
Memory.space.B.space.cells.plus.Naive.space.B.space.cells2Cytotoxic.space.T.space.cells.plus.Memory.space.B.space.cells	0.5625	0.385165	-1	0.575163	0.280181	1	0.5625	0.385165
Memory.space.B.space.cells.plus.NK.space.cells2Naive.space.B.space.cells.plus.Regulatory.space.T.space.cells	0.5625	0.385165	-1	0.647059	0.120462	-1	0.5625	0.385165
Memory.space.B.space.cells.plus.NK.space.cells2NK.space.cells.plus.Regulatory.space.T.space.cells	0.5625	0.385165	1	0.594771	0.228997	-1	0.5625	0.385165
Memory.space.B.space.cells.plus.Regulatory.space.T.space.cells2Naive.space.B.space.cells	0.5625	0.385165	-1	0.647059	0.120462	-1	0.5625	0.385165
Memory.space.B.space.cells.plus.Regulatory.space.T.space.cells2Naive.space.B.space.cells.plus.Plasma.space.cells	0.5625	0.385165	-1	0.647059	0.120462	-1	0.5625	0.385165
Memory.space.B.space.cells.plus.Plasma.space.cells2DC.plus.Helper.space.T.space.cells	0.5625	0.385165	-1	0.581699	0.262547	-1	0.5625	0.385165
Memory.space.B.space.cells.plus.Plasma.space.cells2DC.plus.Regulatory.space.T.space.cells	0.5625	0.385165	1	0.568627	0.298348	-1	0.5625	0.385165
Memory.space.B.space.cells.plus.Plasma.space.cells2Helper.space.T.space.cells	0.5625	0.385165	-1	0.588235	0.245476	-1	0.5625	0.385165
Memory.space.B.space.cells.plus.Plasma.space.cells2Helper.space.T.space.cells.plus.Memory.space.B.space.cells	0.5625	0.385165	-1	0.588235	0.245476	-1	0.5625	0.385165
Memory.space.B.space.cells.plus.Plasma.space.cells2Helper.space.T.space.cells.plus.Naive.space.B.space.cells	0.5625	0.385165	-1	0.640523	0.131688	-1	0.5625	0.385165
Memory.space.B.space.cells.plus.Plasma.space.cells2Helper.space.T.space.cells.plus.Regulatory.space.T.space.cells	0.5625	0.385165	-1	0.588235	0.245476	-1	0.5625	0.385165
Memory.space.B.space.cells.plus.Plasma.space.cells2Helper.space.T.space.cells.plus.Plasma.space.cells	0.5625	0.385165	-1	0.588235	0.245476	-1	0.5625	0.385165
Memory.space.B.space.cells.plus.Plasma.space.cells2Regulatory.space.T.space.cells	0.5625	0.385165	1	0.614379	0.183323	-1	0.5625	0.385165
Monocytes.minus.Naive.space.B.space.cells2DC	0.5625	0.385165	-1	0.588235	0.245476	-1	0.5625	0.385165
Monocytes.minus.Naive.space.B.space.cells2DC.plus.Regulatory.space.T.space.cells	0.5625	0.385165	-1	0.594771	0.228997	-1	0.5625	0.385165
Monocytes.minus.NK.space.cells2DC.plus.NK.space.cells	0.5625	0.385165	-1	0.601307	0.213132	-1	0.5625	0.385165
Monocytes.minus.NK.space.cells2Naive.space.B.space.cells	0.5625	0.385165	-1	0.614379	0.183323	-1	0.5625	0.385165
Monocytes.minus.NK.space.cells2Naive.space.B.space.cells.plus.Plasma.space.cells	0.5625	0.385165	-1	0.614379	0.183323	-1	0.5625	0.385165
Monocytes.minus.Regulatory.space.T.space.cells2Memory.space.B.space.cells.plus.NK.space.cells	0.5625	0.385165	-1	0.581699	0.262547	-1	0.5625	0.385165
Monocytes.minus.Regulatory.space.T.space.cells2Naive.space.B.space.cells.plus.NK.space.cells	0.5625	0.385165	-1	0.633987	0.143587	-1	0.5625	0.385165
Monocytes.minus.Plasma.space.cells2DC.plus.NK.space.cells	0.5625	0.385165	-1	0.601307	0.213132	-1	0.5625	0.385165
Monocytes.minus.Plasma.space.cells2Memory.space.B.space.cells.plus.NK.space.cells	0.5625	0.385165	-1	0.581699	0.262547	-1	0.5625	0.385165
Monocytes.minus.Plasma.space.cells2Naive.space.B.space.cells.plus.NK.space.cells	0.5625	0.385165	-1	0.633987	0.143587	-1	0.5625	0.385165
Monocytes2DC.plus.NK.space.cells	0.5625	0.385165	-1	0.601307	0.213132	-1	0.5625	0.385165
Monocytes2Memory.space.B.space.cells.plus.NK.space.cells	0.5625	0.385165	-1	0.581699	0.262547	-1	0.5625	0.385165
Monocytes2Naive.space.B.space.cells.plus.NK.space.cells	0.5625	0.385165	-1	0.633987	0.143587	-1	0.5625	0.385165
Monocytes.plus.Naive.space.B.space.cells2NK.space.cells.plus.Regulatory.space.T.space.cells	0.5625	0.385165	-1	0.568627	0.298348	-1	0.5625	0.385165
Monocytes.plus.NK.space.cells2DC.plus.Naive.space.B.space.cells	0.5625	0.385165	-1	0.686275	0.0666221	-1	0.5625	0.385165
Monocytes.plus.Regulatory.space.T.space.cells2DC.plus.NK.space.cells	0.5625	0.385165	-1	0.594771	0.228997	-1	0.5625	0.385165
Monocytes.plus.Regulatory.space.T.space.cells2Memory.space.B.space.cells.plus.NK.space.cells	0.5625	0.385165	-1	0.575163	0.280181	-1	0.5625	0.385165
Monocytes.plus.Regulatory.space.T.space.cells2Naive.space.B.space.cells.plus.NK.space.cells	0.5625	0.385165	-1	0.627451	0.156159	-1	0.5625	0.385165
Monocytes.plus.Regulatory.space.T.space.cells2NK.space.cells	0.5625	0.385165	-1	0.588235	0.245476	-1	0.5625	0.385165
Monocytes.plus.Regulatory.space.T.space.cells2NK.space.cells.plus.Plasma.space.cells	0.5625	0.385165	-1	0.588235	0.245476	-1	0.5625	0.385165
Monocytes.plus.Plasma.space.cells2DC.plus.NK.space.cells	0.5625	0.385165	-1	0.594771	0.228997	-1	0.5625	0.385165
Monocytes.plus.Plasma.space.cells2Memory.space.B.space.cells.plus.NK.space.cells	0.5625	0.385165	-1	0.581699	0.262547	-1	0.5625	0.385165
Monocytes.plus.Plasma.space.cells2Naive.space.B.space.cells.plus.NK.space.cells	0.5625	0.385165	-1	0.633987	0.143587	-1	0.5625	0.385165
Naive.space.B.space.cells.minus.NK.space.cells2Naive.space.B.space.cells.plus.Plasma.space.cells	0.5625	0.385165	1	0.627451	0.156159	1	0.5625	0.385165
Naive.space.B.space.cells.minus.Regulatory.space.T.space.cells2DC.plus.Naive.space.B.space.cells	0.5625	0.385165	1	0.588235	0.245476	1	0.5625	0.385165
Naive.space.B.space.cells.minus.Regulatory.space.T.space.cells2Helper.space.T.space.cells.plus.Monocytes	0.5625	0.385165	1	0.627451	0.156159	1	0.5625	0.385165
Naive.space.B.space.cells.minus.Plasma.space.cells2DC.plus.Naive.space.B.space.cells	0.5625	0.385165	1	0.588235	0.245476	1	0.5625	0.385165
Naive.space.B.space.cells.minus.Plasma.space.cells2Memory.space.B.space.cells.plus.Regulatory.space.T.space.cells	0.5625	0.385165	1	0.647059	0.120462	1	0.5625	0.385165
Naive.space.B.space.cells.minus.Plasma.space.cells2Naive.space.B.space.cells.plus.Regulatory.space.T.space.cells	0.5625	0.385165	1	0.607843	0.197903	1	0.5625	0.385165
Naive.space.B.space.cells.minus.Plasma.space.cells2Regulatory.space.T.space.cells.plus.Plasma.space.cells	0.5625	0.385165	1	0.607843	0.197903	1	0.5625	0.385165
Naive.space.B.space.cells2DC.plus.Naive.space.B.space.cells	0.5625	0.385165	1	0.607843	0.197903	1	0.5625	0.385165
Naive.space.B.space.cells2Memory.space.B.space.cells.plus.Regulatory.space.T.space.cells	0.5625	0.385165	1	0.647059	0.120462	1	0.5625	0.385165
Naive.space.B.space.cells.plus.NK.space.cells2Monocytes	0.5625	0.385165	1	0.633987	0.143587	1	0.5625	0.385165
Naive.space.B.space.cells.plus.NK.space.cells2Monocytes.plus.Regulatory.space.T.space.cells	0.5625	0.385165	1	0.627451	0.156159	1	0.5625	0.385165
Naive.space.B.space.cells.plus.NK.space.cells2Monocytes.plus.Plasma.space.cells	0.5625	0.385165	1	0.633987	0.143587	1	0.5625	0.385165
Naive.space.B.space.cells.plus.NK.space.cells2Naive.space.B.space.cells.plus.Plasma.space.cells	0.5625	0.385165	-1	0.627451	0.156159	-1	0.5625	0.385165
Naive.space.B.space.cells.plus.Regulatory.space.T.space.cells2Regulatory.space.T.space.cells.plus.Plasma.space.cells	0.5625	0.385165	1	0.607843	0.197903	1	0.5625	0.385165
Naive.space.B.space.cells.plus.Plasma.space.cells2DC.plus.Naive.space.B.space.cells	0.5625	0.385165	1	0.620915	0.169407	1	0.5625	0.385165
Naive.space.B.space.cells.plus.Plasma.space.cells2Memory.space.B.space.cells.plus.Regulatory.space.T.space.cells	0.5625	0.385165	1	0.647059	0.120462	1	0.5625	0.385165
NK.space.cells.minus.Regulatory.space.T.space.cells2Naive.space.B.space.cells	0.5625	0.385165	-1	0.607843	0.197903	-1	0.5625	0.385165
NK.space.cells.minus.Regulatory.space.T.space.cells2Naive.space.B.space.cells.plus.Plasma.space.cells	0.5625	0.385165	-1	0.594771	0.228997	-1	0.5625	0.385165
NK.space.cells.minus.Plasma.space.cells2Cytotoxic.space.T.space.cells.plus.Memory.space.B.space.cells	0.5625	0.385165	-1	0.562092	0.31701	1	0.562092	0.385165
NK.space.cells.minus.Plasma.space.cells2Naive.space.B.space.cells.plus.Plasma.space.cells	0.5625	0.385165	-1	0.627451	0.156159	-1	0.5625	0.385165
NK.space.cells2Cytotoxic.space.T.space.cells.plus.Memory.space.B.space.cells	0.5625	0.385165	-1	0.568627	0.298348	1	0.5625	0.385165
NK.space.cells2Naive.space.B.space.cells.plus.Plasma.space.cells	0.5625	0.385165	-1	0.627451	0.156159	-1	0.5625	0.385165
NK.space.cells.plus.Regulatory.space.T.space.cells2Memory.space.B.space.cells.plus.NK.space.cells	0.5625	0.385165	-1	0.594771	0.228997	1	0.5625	0.385165
NK.space.cells.plus.Plasma.space.cells2Cytotoxic.space.T.space.cells.plus.Memory.space.B.space.cells	0.5625	0.385165	-1	0.568627	0.298348	1	0.5625	0.385165
NK.space.cells.plus.Plasma.space.cells2Naive.space.B.space.cells.plus.Plasma.space.cells	0.5625	0.385165	-1	0.627451	0.156159	-1	0.5625	0.385165
Regulatory.space.T.space.cells.minus.Plasma.space.cells2Cytotoxic.space.T.space.cells.plus.Naive.space.B.space.cells	0.5625	0.385165	-1	0.594771	0.228997	1	0.5625	0.385165
Regulatory.space.T.space.cells.minus.Plasma.space.cells2DC.plus.Memory.space.B.space.cells	0.5625	0.385165	-1	0.627451	0.156159	1	0.5625	0.385165
Regulatory.space.T.space.cells.minus.Plasma.space.cells2Helper.space.T.space.cells.plus.Monocytes	0.5625	0.385165	-1	0.607843	0.197903	1	0.5625	0.385165
Regulatory.space.T.space.cells2Cytotoxic.space.T.space.cells.plus.Monocytes	0.5625	0.385165	-1	0.627451	0.156159	1	0.5625	0.385165
Regulatory.space.T.space.cells2Helper.space.T.space.cells.plus.Monocytes	0.5625	0.385165	-1	0.607843	0.197903	1	0.5625	0.385165
Regulatory.space.T.space.cells.plus.Plasma.space.cells2Naive.space.B.space.cells.plus.Regulatory.space.T.space.cells	0.5625	0.385165	-1	0.607843	0.197903	-1	0.5625	0.385165
Cytotoxic.space.T.space.cells.minus.DC2Cytotoxic.space.T.space.cells.plus.Regulatory.space.T.space.cells	0.625	0.26044	1	0.535948	0.395807	-1	0.535948	0.395807
Cytotoxic.space.T.space.cells.minus.Monocytes2DC.plus.Helper.space.T.space.cells	0.645833	0.223077	1	0.535948	0.395807	1	0.535948	0.395807
Cytotoxic.space.T.space.cells.minus.Monocytes2Helper.space.T.space.cells.plus.Plasma.space.cells	0.666667	0.18956	1	0.535948	0.395807	1	0.535948	0.395807
Cytotoxic.space.T.space.cells.minus.NK.space.cells2DC.plus.Monocytes	0.5625	0.385165	1	0.535948	0.395807	1	0.535948	0.395807
Cytotoxic.space.T.space.cells.minus.NK.space.cells2Helper.space.T.space.cells	0.625	0.26044	1	0.535948	0.395807	1	0.535948	0.395807
Cytotoxic.space.T.space.cells.minus.NK.space.cells2Helper.space.T.space.cells.plus.Memory.space.B.space.cells	0.625	0.26044	1	0.535948	0.395807	1	0.535948	0.395807
Cytotoxic.space.T.space.cells.minus.NK.space.cells2Helper.space.T.space.cells.plus.Monocytes	0.583333	0.341758	1	0.535948	0.395807	1	0.535948	0.395807
Cytotoxic.space.T.space.cells.minus.NK.space.cells2Helper.space.T.space.cells.plus.Regulatory.space.T.space.cells	0.625	0.26044	1	0.535948	0.395807	1	0.535948	0.395807
Cytotoxic.space.T.space.cells.minus.NK.space.cells2Helper.space.T.space.cells.plus.Plasma.space.cells	0.625	0.26044	1	0.535948	0.395807	1	0.535948	0.395807
Cytotoxic.space.T.space.cells.minus.NK.space.cells2Memory.space.B.space.cells.plus.Regulatory.space.T.space.cells	0.625	0.26044	1	0.535948	0.395807	1	0.535948	0.395807
Cytotoxic.space.T.space.cells.plus.DC2Helper.space.T.space.cells.plus.Naive.space.B.space.cells	0.645833	0.223077	1	0.535948	0.395807	-1	0.535948	0.395807
Cytotoxic.space.T.space.cells.plus.Helper.space.T.space.cells2DC.plus.Plasma.space.cells	0.625	0.26044	1	0.535948	0.395807	1	0.535948	0.395807
Cytotoxic.space.T.space.cells.plus.Regulatory.space.T.space.cells2Cytotoxic.space.T.space.cells.plus.Helper.space.T.space.cells	0.625	0.26044	1	0.535948	0.395807	-1	0.535948	0.395807
Cytotoxic.space.T.space.cells.plus.Regulatory.space.T.space.cells2DC.plus.Plasma.space.cells	0.625	0.26044	1	0.535948	0.395807	1	0.535948	0.395807
DC.minus.Memory.space.B.space.cells2NK.space.cells	0.604167	0.299451	-1	0.535948	0.395807	1	0.535948	0.395807
DC.minus.Memory.space.B.space.cells2NK.space.cells.plus.Plasma.space.cells	0.604167	0.299451	-1	0.535948	0.395807	1	0.535948	0.395807
DC.minus.Monocytes2Helper.space.T.space.cells.plus.Naive.space.B.space.cells	0.666667	0.18956	1	0.535948	0.395807	1	0.535948	0.395807
DC.minus.Monocytes2Helper.space.T.space.cells.plus.NK.space.cells	0.645833	0.223077	1	0.535948	0.395807	1	0.535948	0.395807
DC.plus.Helper.space.T.space.cells2Cytotoxic.space.T.space.cells.plus.NK.space.cells	0.625	0.26044	-1	0.535948	0.395807	-1	0.535948	0.395807
DC.plus.Regulatory.space.T.space.cells2Cytotoxic.space.T.space.cells.plus.Regulatory.space.T.space.cells	0.625	0.26044	-1	0.535948	0.395807	1	0.535948	0.395807
Helper.space.T.space.cells.minus.Monocytes2DC	0.625	0.26044	1	0.535948	0.395807	1	0.535948	0.395807
Helper.space.T.space.cells.minus.Monocytes2DC.plus.Plasma.space.cells	0.625	0.26044	1	0.535948	0.395807	1	0.535948	0.395807
Helper.space.T.space.cells.minus.Monocytes2NK.space.cells	0.645833	0.223077	1	0.535948	0.395807	1	0.535948	0.395807
Helper.space.T.space.cells.minus.NK.space.cells2Helper.space.T.space.cells.plus.Monocytes	0.645833	0.223077	1	0.535948	0.395807	1	0.535948	0.395807
Helper.space.T.space.cells.minus.NK.space.cells2Monocytes.plus.NK.space.cells	0.645833	0.223077	1	0.535948	0.395807	1	0.535948	0.395807
Helper.space.T.space.cells.minus.Regulatory.space.T.space.cells2Cytotoxic.space.T.space.cells.plus.Helper.space.T.space.cells	0.625	0.26044	-1	0.535948	0.395807	1	0.535948	0.395807
Helper.space.T.space.cells.plus.Monocytes2Monocytes.plus.NK.space.cells	0.645833	0.223077	1	0.535948	0.395807	1	0.535948	0.395807
Helper.space.T.space.cells.plus.Naive.space.B.space.cells2Monocytes	0.666667	0.18956	1	0.535948	0.395807	1	0.535948	0.395807
Helper.space.T.space.cells.plus.Naive.space.B.space.cells2Monocytes.plus.Regulatory.space.T.space.cells	0.666667	0.18956	1	0.535948	0.395807	1	0.535948	0.395807
Helper.space.T.space.cells.plus.Naive.space.B.space.cells2Monocytes.plus.Plasma.space.cells	0.666667	0.18956	1	0.535948	0.395807	1	0.535948	0.395807
Helper.space.T.space.cells.plus.Naive.space.B.space.cells2Regulatory.space.T.space.cells.plus.Plasma.space.cells	0.625	0.26044	1	0.535948	0.395807	-1	0.535948	0.395807
Helper.space.T.space.cells.plus.NK.space.cells2Monocytes	0.645833	0.223077	1	0.535948	0.395807	1	0.535948	0.395807
Helper.space.T.space.cells.plus.NK.space.cells2Monocytes.plus.Plasma.space.cells	0.645833	0.223077	1	0.535948	0.395807	1	0.535948	0.395807
Monocytes.minus.Naive.space.B.space.cells2DC.plus.Helper.space.T.space.cells	0.666667	0.18956	-1	0.535948	0.395807	-1	0.535948	0.395807
Monocytes.minus.Naive.space.B.space.cells2Helper.space.T.space.cells.plus.Regulatory.space.T.space.cells	0.666667	0.18956	-1	0.535948	0.395807	-1	0.535948	0.395807
Monocytes.minus.Plasma.space.cells2Helper.space.T.space.cells.plus.Naive.space.B.space.cells	0.666667	0.18956	-1	0.535948	0.395807	-1	0.535948	0.395807
Monocytes.minus.Plasma.space.cells2Helper.space.T.space.cells.plus.NK.space.cells	0.645833	0.223077	-1	0.535948	0.395807	-1	0.535948	0.395807
Monocytes2Helper.space.T.space.cells.plus.Naive.space.B.space.cells	0.666667	0.18956	-1	0.535948	0.395807	-1	0.535948	0.395807
Monocytes2Helper.space.T.space.cells.plus.NK.space.cells	0.645833	0.223077	-1	0.535948	0.395807	-1	0.535948	0.395807
Monocytes.plus.NK.space.cells2Helper.space.T.space.cells.plus.Monocytes	0.645833	0.223077	-1	0.535948	0.395807	-1	0.535948	0.395807
Monocytes.plus.Regulatory.space.T.space.cells2Helper.space.T.space.cells.plus.Naive.space.B.space.cells	0.666667	0.18956	-1	0.535948	0.395807	-1	0.535948	0.395807
Monocytes.plus.Plasma.space.cells2Helper.space.T.space.cells.plus.Naive.space.B.space.cells	0.666667	0.18956	-1	0.535948	0.395807	-1	0.535948	0.395807
Monocytes.plus.Plasma.space.cells2Helper.space.T.space.cells.plus.NK.space.cells	0.645833	0.223077	-1	0.535948	0.395807	-1	0.535948	0.395807
Naive.space.B.space.cells.plus.NK.space.cells2Cytotoxic.space.T.space.cells.plus.DC	0.583333	0.341758	-1	0.535948	0.395807	1	0.535948	0.395807
Naive.space.B.space.cells.plus.NK.space.cells2Helper.space.T.space.cells.plus.Memory.space.B.space.cells	0.583333	0.341758	-1	0.535948	0.395807	1	0.535948	0.395807
Regulatory.space.T.space.cells.plus.Plasma.space.cells2Helper.space.T.space.cells.plus.Naive.space.B.space.cells	0.625	0.26044	-1	0.535948	0.395807	1	0.535948	0.395807
Cytotoxic.space.T.space.cells.minus.Helper.space.T.space.cells2Naive.space.B.space.cells.plus.Regulatory.space.T.space.cells	0.5625	0.385165	1	0.529412	0.416313	1	0.529412	0.416313
Cytotoxic.space.T.space.cells.minus.Monocytes2Helper.space.T.space.cells	0.666667	0.18956	1	0.529412	0.416313	1	0.529412	0.416313
Cytotoxic.space.T.space.cells.minus.Monocytes2Helper.space.T.space.cells.plus.Memory.space.B.space.cells	0.645833	0.223077	1	0.529412	0.416313	1	0.529412	0.416313
Cytotoxic.space.T.space.cells.minus.Monocytes2Helper.space.T.space.cells.plus.Naive.space.B.space.cells	0.625	0.26044	1	0.529412	0.416313	1	0.529412	0.416313
Cytotoxic.space.T.space.cells.minus.Naive.space.B.space.cells2Cytotoxic.space.T.space.cells.plus.Monocytes	0.625	0.26044	1	0.529412	0.416313	-1	0.529412	0.416313
Cytotoxic.space.T.space.cells.minus.NK.space.cells2DC	0.583333	0.341758	1	0.529412	0.416313	1	0.529412	0.416313
Cytotoxic.space.T.space.cells.minus.NK.space.cells2DC.plus.Plasma.space.cells	0.604167	0.299451	1	0.529412	0.416313	1	0.529412	0.416313
Cytotoxic.space.T.space.cells.minus.NK.space.cells2Monocytes.plus.Naive.space.B.space.cells	0.5625	0.385165	1	0.529412	0.416313	1	0.529412	0.416313
Cytotoxic.space.T.space.cells.plus.Helper.space.T.space.cells2DC	0.625	0.26044	1	0.529412	0.416313	1	0.529412	0.416313
Cytotoxic.space.T.space.cells.plus.Helper.space.T.space.cells2DC.plus.Memory.space.B.space.cells	0.5625	0.385165	1	0.529412	0.416313	1	0.529412	0.416313
Cytotoxic.space.T.space.cells.plus.Helper.space.T.space.cells2Monocytes.plus.Naive.space.B.space.cells	0.645833	0.223077	1	0.529412	0.416313	1	0.529412	0.416313
Cytotoxic.space.T.space.cells.plus.Naive.space.B.space.cells2Helper.space.T.space.cells.plus.Memory.space.B.space.cells	0.583333	0.341758	1	0.529412	0.416313	1	0.529412	0.416313
Cytotoxic.space.T.space.cells.plus.NK.space.cells2Regulatory.space.T.space.cells	0.583333	0.341758	1	0.529412	0.416313	-1	0.529412	0.416313
DC.plus.Helper.space.T.space.cells2Memory.space.B.space.cells.plus.Regulatory.space.T.space.cells	0.5625	0.385165	1	0.529412	0.416313	1	0.529412	0.416313
DC.plus.Helper.space.T.space.cells2Monocytes.plus.NK.space.cells	0.6875	0.158242	1	0.529412	0.416313	1	0.529412	0.416313
DC.plus.Memory.space.B.space.cells2Cytotoxic.space.T.space.cells.plus.Helper.space.T.space.cells	0.5625	0.385165	-1	0.529412	0.416313	-1	0.529412	0.416313
DC.plus.Naive.space.B.space.cells2Regulatory.space.T.space.cells.plus.Plasma.space.cells	0.5625	0.385165	1	0.529412	0.416313	1	0.529412	0.416313
DC.plus.Plasma.space.cells2Memory.space.B.space.cells.plus.Naive.space.B.space.cells	0.583333	0.341758	-1	0.529412	0.416313	-1	0.529412	0.416313
DC.plus.Plasma.space.cells2Monocytes.plus.NK.space.cells	0.5625	0.385165	1	0.529412	0.416313	1	0.529412	0.416313
Helper.space.T.space.cells.minus.Monocytes2Helper.space.T.space.cells.plus.NK.space.cells	0.6875	0.158242	1	0.529412	0.416313	1	0.529412	0.416313
Helper.space.T.space.cells.minus.Monocytes2Memory.space.B.space.cells.plus.Naive.space.B.space.cells	0.645833	0.223077	1	0.529412	0.416313	1	0.529412	0.416313
Helper.space.T.space.cells.minus.Monocytes2Monocytes.plus.NK.space.cells	0.6875	0.158242	1	0.529412	0.416313	1	0.529412	0.416313
Helper.space.T.space.cells.minus.Monocytes2NK.space.cells.plus.Regulatory.space.T.space.cells	0.645833	0.223077	1	0.529412	0.416313	1	0.529412	0.416313
Helper.space.T.space.cells.minus.Monocytes2NK.space.cells.plus.Plasma.space.cells	0.645833	0.223077	1	0.529412	0.416313	1	0.529412	0.416313
Helper.space.T.space.cells.minus.Naive.space.B.space.cells2Memory.space.B.space.cells	0.583333	0.341758	1	0.529412	0.416313	1	0.529412	0.416313
Helper.space.T.space.cells.minus.Regulatory.space.T.space.cells2Cytotoxic.space.T.space.cells.plus.NK.space.cells	0.583333	0.341758	-1	0.529412	0.416313	-1	0.529412	0.416313
Helper.space.T.space.cells.minus.Regulatory.space.T.space.cells2Helper.space.T.space.cells.plus.NK.space.cells	0.604167	0.299451	1	0.529412	0.416313	-1	0.529412	0.416313
Helper.space.T.space.cells.minus.Plasma.space.cells2Cytotoxic.space.T.space.cells.plus.NK.space.cells	0.604167	0.299451	-1	0.529412	0.416313	-1	0.529412	0.416313
Helper.space.T.space.cells2Cytotoxic.space.T.space.cells.plus.NK.space.cells	0.604167	0.299451	-1	0.529412	0.416313	-1	0.529412	0.416313
Helper.space.T.space.cells.plus.NK.space.cells2Monocytes.plus.NK.space.cells	0.6875	0.158242	1	0.529412	0.416313	1	0.529412	0.416313
Helper.space.T.space.cells.plus.NK.space.cells2Monocytes.plus.Regulatory.space.T.space.cells	0.666667	0.18956	1	0.529412	0.416313	1	0.529412	0.416313
Helper.space.T.space.cells.plus.Regulatory.space.T.space.cells2Cytotoxic.space.T.space.cells.plus.NK.space.cells	0.604167	0.299451	-1	0.529412	0.416313	-1	0.529412	0.416313
Helper.space.T.space.cells.plus.Plasma.space.cells2Cytotoxic.space.T.space.cells.plus.NK.space.cells	0.604167	0.299451	-1	0.529412	0.416313	-1	0.529412	0.416313
Memory.space.B.space.cells.minus.Monocytes2Helper.space.T.space.cells.plus.NK.space.cells	0.604167	0.299451	1	0.529412	0.416313	1	0.529412	0.416313
Memory.space.B.space.cells.plus.NK.space.cells2Cytotoxic.space.T.space.cells.plus.Helper.space.T.space.cells	0.625	0.26044	-1	0.529412	0.416313	-1	0.529412	0.416313
Memory.space.B.space.cells.plus.Regulatory.space.T.space.cells2DC.plus.Helper.space.T.space.cells	0.5625	0.385165	-1	0.529412	0.416313	-1	0.529412	0.416313
Monocytes.minus.Naive.space.B.space.cells2Helper.space.T.space.cells	0.6875	0.158242	-1	0.529412	0.416313	-1	0.529412	0.416313
Monocytes.minus.Naive.space.B.space.cells2Helper.space.T.space.cells.plus.Plasma.space.cells	0.6875	0.158242	-1	0.529412	0.416313	-1	0.529412	0.416313
Monocytes.minus.Regulatory.space.T.space.cells2Helper.space.T.space.cells.plus.Naive.space.B.space.cells	0.666667	0.18956	-1	0.529412	0.416313	-1	0.529412	0.416313
Monocytes.plus.Naive.space.B.space.cells2Cytotoxic.space.T.space.cells.plus.Helper.space.T.space.cells	0.645833	0.223077	-1	0.529412	0.416313	-1	0.529412	0.416313
Monocytes.plus.Naive.space.B.space.cells2Cytotoxic.space.T.space.cells.plus.Monocytes	0.625	0.26044	-1	0.529412	0.416313	1	0.529412	0.416313
Monocytes.plus.NK.space.cells2DC.plus.Helper.space.T.space.cells	0.6875	0.158242	-1	0.529412	0.416313	-1	0.529412	0.416313
Monocytes.plus.NK.space.cells2DC.plus.Plasma.space.cells	0.5625	0.385165	-1	0.529412	0.416313	-1	0.529412	0.416313
Monocytes.plus.NK.space.cells2Helper.space.T.space.cells.plus.NK.space.cells	0.6875	0.158242	-1	0.529412	0.416313	-1	0.529412	0.416313
Monocytes.plus.Regulatory.space.T.space.cells2Helper.space.T.space.cells.plus.NK.space.cells	0.666667	0.18956	-1	0.529412	0.416313	-1	0.529412	0.416313
NK.space.cells.plus.Regulatory.space.T.space.cells2Helper.space.T.space.cells.plus.NK.space.cells	0.604167	0.299451	-1	0.529412	0.416313	1	0.529412	0.416313
Regulatory.space.T.space.cells.minus.Plasma.space.cells2Cytotoxic.space.T.space.cells.plus.NK.space.cells	0.583333	0.341758	-1	0.529412	0.416313	1	0.529412	0.416313
Regulatory.space.T.space.cells2Cytotoxic.space.T.space.cells.plus.NK.space.cells	0.583333	0.341758	-1	0.529412	0.416313	1	0.529412	0.416313
Regulatory.space.T.space.cells.plus.Plasma.space.cells2DC.plus.Naive.space.B.space.cells	0.5625	0.385165	-1	0.529412	0.416313	-1	0.529412	0.416313
Cytotoxic.space.T.space.cells.minus.DC2Memory.space.B.space.cells.plus.NK.space.cells	0.541667	0.430769	1	0.575163	0.280181	-1	0.541667	0.430769
Cytotoxic.space.T.space.cells.minus.DC2NK.space.cells	0.541667	0.430769	1	0.588235	0.245476	-1	0.541667	0.430769
Cytotoxic.space.T.space.cells.minus.DC2NK.space.cells.plus.Plasma.space.cells	0.541667	0.430769	1	0.588235	0.245476	-1	0.541667	0.430769
Cytotoxic.space.T.space.cells.minus.Helper.space.T.space.cells2DC.plus.Plasma.space.cells	0.541667	0.430769	1	0.529412	0.416313	1	0.529412	0.430769
Cytotoxic.space.T.space.cells.minus.Helper.space.T.space.cells2Regulatory.space.T.space.cells.plus.Plasma.space.cells	0.541667	0.430769	1	0.529412	0.416313	1	0.529412	0.430769
Cytotoxic.space.T.space.cells.minus.Memory.space.B.space.cells2DC.plus.Naive.space.B.space.cells	0.541667	0.430769	1	0.535948	0.395807	-1	0.535948	0.430769
Cytotoxic.space.T.space.cells.minus.Memory.space.B.space.cells2Memory.space.B.space.cells.plus.Naive.space.B.space.cells	0.541667	0.430769	-1	0.562092	0.31701	-1	0.541667	0.430769
Cytotoxic.space.T.space.cells.minus.Memory.space.B.space.cells2Naive.space.B.space.cells.plus.Plasma.space.cells	0.541667	0.430769	-1	0.640523	0.131688	-1	0.541667	0.430769
Cytotoxic.space.T.space.cells.minus.Monocytes2DC.plus.Regulatory.space.T.space.cells	0.541667	0.430769	1	0.535948	0.395807	1	0.535948	0.430769
Cytotoxic.space.T.space.cells.minus.Monocytes2Regulatory.space.T.space.cells	0.541667	0.430769	1	0.54902	0.355668	1	0.541667	0.430769
Cytotoxic.space.T.space.cells.minus.Monocytes2Regulatory.space.T.space.cells.plus.Plasma.space.cells	0.541667	0.430769	1	0.54902	0.355668	1	0.541667	0.430769
Cytotoxic.space.T.space.cells.minus.NK.space.cells2Regulatory.space.T.space.cells	0.541667	0.430769	1	0.542484	0.375576	1	0.541667	0.430769
Cytotoxic.space.T.space.cells.minus.NK.space.cells2Regulatory.space.T.space.cells.plus.Plasma.space.cells	0.541667	0.430769	1	0.535948	0.395807	1	0.535948	0.430769
Cytotoxic.space.T.space.cells.minus.Regulatory.space.T.space.cells2Cytotoxic.space.T.space.cells.plus.NK.space.cells	0.541667	0.430769	1	0.568627	0.298348	-1	0.541667	0.430769
Cytotoxic.space.T.space.cells.minus.Regulatory.space.T.space.cells2NK.space.cells.plus.Regulatory.space.T.space.cells	0.541667	0.430769	1	0.568627	0.298348	-1	0.541667	0.430769
Cytotoxic.space.T.space.cells.plus.Helper.space.T.space.cells2Memory.space.B.space.cells	0.541667	0.430769	1	0.555556	0.336131	1	0.541667	0.430769
Cytotoxic.space.T.space.cells.plus.Helper.space.T.space.cells2Memory.space.B.space.cells.plus.Regulatory.space.T.space.cells	0.541667	0.430769	1	0.529412	0.416313	1	0.529412	0.430769
Cytotoxic.space.T.space.cells.plus.Helper.space.T.space.cells2Memory.space.B.space.cells.plus.Plasma.space.cells	0.541667	0.430769	1	0.562092	0.31701	1	0.541667	0.430769
Cytotoxic.space.T.space.cells.plus.Helper.space.T.space.cells2Naive.space.B.space.cells.plus.Regulatory.space.T.space.cells	0.541667	0.430769	-1	0.640523	0.131688	-1	0.541667	0.430769
Cytotoxic.space.T.space.cells.plus.Memory.space.B.space.cells2Cytotoxic.space.T.space.cells.plus.Naive.space.B.space.cells	0.541667	0.430769	1	0.607843	0.197903	-1	0.541667	0.430769
Cytotoxic.space.T.space.cells.plus.Monocytes2Cytotoxic.space.T.space.cells.plus.Naive.space.B.space.cells	0.541667	0.430769	-1	0.568627	0.298348	-1	0.541667	0.430769
Cytotoxic.space.T.space.cells.plus.Monocytes2DC.plus.Naive.space.B.space.cells	0.541667	0.430769	-1	0.705882	0.0476229	-1	0.541667	0.430769
Cytotoxic.space.T.space.cells.plus.Naive.space.B.space.cells2Cytotoxic.space.T.space.cells.plus.Memory.space.B.space.cells	0.541667	0.430769	-1	0.607843	0.197903	1	0.541667	0.430769
Cytotoxic.space.T.space.cells.plus.Naive.space.B.space.cells2Cytotoxic.space.T.space.cells.plus.Monocytes	0.541667	0.430769	1	0.568627	0.298348	1	0.541667	0.430769
Cytotoxic.space.T.space.cells.plus.Naive.space.B.space.cells2DC.plus.Plasma.space.cells	0.541667	0.430769	1	0.54902	0.355668	1	0.541667	0.430769
Cytotoxic.space.T.space.cells.plus.Naive.space.B.space.cells2Memory.space.B.space.cells.plus.Monocytes	0.541667	0.430769	1	0.562092	0.31701	1	0.541667	0.430769
Cytotoxic.space.T.space.cells.plus.Naive.space.B.space.cells2Memory.space.B.space.cells.plus.Naive.space.B.space.cells	0.541667	0.430769	-1	0.562092	0.31701	-1	0.541667	0.430769
Cytotoxic.space.T.space.cells.plus.Naive.space.B.space.cells2Monocytes	0.541667	0.430769	1	0.54902	0.355668	1	0.541667	0.430769
Cytotoxic.space.T.space.cells.plus.Naive.space.B.space.cells2Monocytes.plus.NK.space.cells	0.541667	0.430769	1	0.529412	0.416313	1	0.529412	0.430769
Cytotoxic.space.T.space.cells.plus.Naive.space.B.space.cells2Monocytes.plus.Regulatory.space.T.space.cells	0.541667	0.430769	1	0.54902	0.355668	1	0.541667	0.430769
Cytotoxic.space.T.space.cells.plus.Naive.space.B.space.cells2Monocytes.plus.Plasma.space.cells	0.541667	0.430769	1	0.54902	0.355668	1	0.541667	0.430769
Cytotoxic.space.T.space.cells.plus.NK.space.cells2Cytotoxic.space.T.space.cells.plus.Regulatory.space.T.space.cells	0.541667	0.430769	-1	0.568627	0.298348	1	0.541667	0.430769
Cytotoxic.space.T.space.cells.plus.NK.space.cells2Memory.space.B.space.cells.plus.Regulatory.space.T.space.cells	0.541667	0.430769	1	0.535948	0.395807	1	0.535948	0.430769
Cytotoxic.space.T.space.cells.plus.NK.space.cells2Naive.space.B.space.cells.plus.Regulatory.space.T.space.cells	0.541667	0.430769	-1	0.660131	0.0999914	-1	0.541667	0.430769
Cytotoxic.space.T.space.cells.plus.NK.space.cells2NK.space.cells.plus.Regulatory.space.T.space.cells	0.541667	0.430769	1	0.568627	0.298348	-1	0.541667	0.430769
Cytotoxic.space.T.space.cells.plus.Regulatory.space.T.space.cells2Cytotoxic.space.T.space.cells.plus.NK.space.cells	0.541667	0.430769	1	0.568627	0.298348	-1	0.541667	0.430769
DC.minus.Helper.space.T.space.cells2DC.plus.Regulatory.space.T.space.cells	0.541667	0.430769	-1	0.562092	0.31701	1	0.541667	0.430769
DC.minus.Helper.space.T.space.cells2Helper.space.T.space.cells.plus.Memory.space.B.space.cells	0.541667	0.430769	-1	0.601307	0.213132	-1	0.541667	0.430769
DC.minus.Helper.space.T.space.cells2Helper.space.T.space.cells.plus.Regulatory.space.T.space.cells	0.541667	0.430769	-1	0.562092	0.31701	1	0.541667	0.430769
DC.minus.Helper.space.T.space.cells2Memory.space.B.space.cells	0.541667	0.430769	-1	0.588235	0.245476	-1	0.541667	0.430769
DC.minus.Memory.space.B.space.cells2DC	0.541667	0.430769	-1	0.555556	0.336131	1	0.541667	0.430769
DC.minus.Memory.space.B.space.cells2DC.plus.Memory.space.B.space.cells	0.541667	0.430769	-1	0.555556	0.336131	1	0.541667	0.430769
DC.minus.Monocytes2DC.plus.Regulatory.space.T.space.cells	0.541667	0.430769	1	0.562092	0.31701	1	0.541667	0.430769
DC.minus.Monocytes2Memory.space.B.space.cells.plus.Monocytes	0.541667	0.430769	1	0.529412	0.416313	-1	0.529412	0.430769
DC.minus.Monocytes2Monocytes.plus.Regulatory.space.T.space.cells	0.541667	0.430769	1	0.562092	0.31701	1	0.541667	0.430769
DC.minus.Regulatory.space.T.space.cells2Helper.space.T.space.cells.plus.NK.space.cells	0.541667	0.430769	-1	0.594771	0.228997	-1	0.541667	0.430769
DC.minus.Regulatory.space.T.space.cells2Monocytes	0.541667	0.430769	-1	0.588235	0.245476	-1	0.541667	0.430769
DC.minus.Regulatory.space.T.space.cells2Monocytes.plus.Naive.space.B.space.cells	0.541667	0.430769	-1	0.581699	0.262547	-1	0.541667	0.430769
DC.minus.Regulatory.space.T.space.cells2Monocytes.plus.Plasma.space.cells	0.541667	0.430769	-1	0.588235	0.245476	-1	0.541667	0.430769
DC.minus.Regulatory.space.T.space.cells2Naive.space.B.space.cells.plus.NK.space.cells	0.541667	0.430769	-1	0.640523	0.131688	-1	0.541667	0.430769
DC.minus.Plasma.space.cells2DC.plus.Helper.space.T.space.cells	0.541667	0.430769	-1	0.54902	0.355668	-1	0.541667	0.430769
DC.minus.Plasma.space.cells2DC.plus.Memory.space.B.space.cells	0.541667	0.430769	-1	0.529412	0.416313	1	0.529412	0.430769
DC.minus.Plasma.space.cells2Helper.space.T.space.cells	0.541667	0.430769	-1	0.542484	0.375576	-1	0.541667	0.430769
DC.minus.Plasma.space.cells2Helper.space.T.space.cells.plus.Regulatory.space.T.space.cells	0.541667	0.430769	-1	0.54902	0.355668	-1	0.541667	0.430769
DC.minus.Plasma.space.cells2Helper.space.T.space.cells.plus.Plasma.space.cells	0.541667	0.430769	-1	0.54902	0.355668	-1	0.541667	0.430769
DC.minus.Plasma.space.cells2Naive.space.B.space.cells.plus.Regulatory.space.T.space.cells	0.541667	0.430769	-1	0.607843	0.197903	-1	0.541667	0.430769
DC2DC.plus.Memory.space.B.space.cells	0.541667	0.430769	-1	0.54902	0.355668	1	0.541667	0.430769
DC.plus.Helper.space.T.space.cells2Helper.space.T.space.cells.plus.Plasma.space.cells	0.541667	0.430769	-1	0.54902	0.355668	-1	0.541667	0.430769
DC.plus.Memory.space.B.space.cells2Cytotoxic.space.T.space.cells.plus.Monocytes	0.541667	0.430769	-1	0.535948	0.395807	-1	0.535948	0.430769
DC.plus.Memory.space.B.space.cells2DC	0.541667	0.430769	1	0.555556	0.336131	-1	0.541667	0.430769
DC.plus.Memory.space.B.space.cells2DC.plus.Naive.space.B.space.cells	0.541667	0.430769	-1	0.660131	0.0999914	-1	0.541667	0.430769
DC.plus.Memory.space.B.space.cells2Helper.space.T.space.cells.plus.Memory.space.B.space.cells	0.541667	0.430769	-1	0.601307	0.213132	-1	0.541667	0.430769
DC.plus.Memory.space.B.space.cells2Memory.space.B.space.cells.plus.Monocytes	0.541667	0.430769	1	0.529412	0.416313	-1	0.529412	0.430769
DC.plus.Memory.space.B.space.cells2Naive.space.B.space.cells	0.541667	0.430769	-1	0.660131	0.0999914	-1	0.541667	0.430769
DC.plus.Memory.space.B.space.cells2Naive.space.B.space.cells.plus.Regulatory.space.T.space.cells	0.541667	0.430769	-1	0.686275	0.0666221	-1	0.541667	0.430769
DC.plus.Memory.space.B.space.cells2Naive.space.B.space.cells.plus.Plasma.space.cells	0.541667	0.430769	-1	0.673203	0.0820883	-1	0.541667	0.430769
DC.plus.Memory.space.B.space.cells2NK.space.cells	0.541667	0.430769	-1	0.529412	0.416313	-1	0.529412	0.430769
DC.plus.Memory.space.B.space.cells2NK.space.cells.plus.Plasma.space.cells	0.541667	0.430769	-1	0.529412	0.416313	-1	0.529412	0.430769
DC.plus.Monocytes2DC.plus.Regulatory.space.T.space.cells	0.541667	0.430769	-1	0.555556	0.336131	-1	0.541667	0.430769
DC.plus.Monocytes2Regulatory.space.T.space.cells	0.541667	0.430769	-1	0.581699	0.262547	-1	0.541667	0.430769
DC.plus.Monocytes2Regulatory.space.T.space.cells.plus.Plasma.space.cells	0.541667	0.430769	-1	0.601307	0.213132	-1	0.541667	0.430769
DC.plus.NK.space.cells2Naive.space.B.space.cells.plus.Regulatory.space.T.space.cells	0.541667	0.430769	-1	0.614379	0.183323	-1	0.541667	0.430769
DC.plus.Regulatory.space.T.space.cells2DC.plus.Monocytes	0.541667	0.430769	1	0.555556	0.336131	1	0.541667	0.430769
DC.plus.Regulatory.space.T.space.cells2Helper.space.T.space.cells.plus.Memory.space.B.space.cells	0.541667	0.430769	-1	0.581699	0.262547	1	0.541667	0.430769
DC.plus.Regulatory.space.T.space.cells2Helper.space.T.space.cells.plus.Regulatory.space.T.space.cells	0.541667	0.430769	-1	0.562092	0.31701	1	0.541667	0.430769
DC.plus.Regulatory.space.T.space.cells2Monocytes	0.541667	0.430769	1	0.562092	0.31701	1	0.541667	0.430769
DC.plus.Regulatory.space.T.space.cells2Monocytes.plus.NK.space.cells	0.541667	0.430769	1	0.614379	0.183323	1	0.541667	0.430769
DC.plus.Regulatory.space.T.space.cells2Monocytes.plus.Regulatory.space.T.space.cells	0.541667	0.430769	1	0.562092	0.31701	1	0.541667	0.430769
DC.plus.Regulatory.space.T.space.cells2Monocytes.plus.Plasma.space.cells	0.541667	0.430769	1	0.562092	0.31701	1	0.541667	0.430769
DC.plus.Plasma.space.cells2Helper.space.T.space.cells.plus.Naive.space.B.space.cells	0.541667	0.430769	-1	0.529412	0.416313	-1	0.529412	0.430769
DC.plus.Plasma.space.cells2Memory.space.B.space.cells.plus.Monocytes	0.541667	0.430769	1	0.555556	0.336131	1	0.541667	0.430769
DC.plus.Plasma.space.cells2Memory.space.B.space.cells.plus.Regulatory.space.T.space.cells	0.541667	0.430769	1	0.542484	0.375576	1	0.541667	0.430769
DC.plus.Plasma.space.cells2Monocytes.plus.Regulatory.space.T.space.cells	0.541667	0.430769	1	0.535948	0.395807	1	0.535948	0.430769
Helper.space.T.space.cells.minus.Naive.space.B.space.cells2DC.plus.NK.space.cells	0.541667	0.430769	1	0.562092	0.31701	-1	0.541667	0.430769
Helper.space.T.space.cells.minus.Naive.space.B.space.cells2Helper.space.T.space.cells.plus.Monocytes	0.541667	0.430769	1	0.542484	0.375576	-1	0.541667	0.430769
Helper.space.T.space.cells.minus.Naive.space.B.space.cells2Regulatory.space.T.space.cells	0.541667	0.430769	1	0.633987	0.143587	-1	0.541667	0.430769
Helper.space.T.space.cells.minus.NK.space.cells2Memory.space.B.space.cells	0.541667	0.430769	1	0.581699	0.262547	1	0.541667	0.430769
Helper.space.T.space.cells.minus.NK.space.cells2Memory.space.B.space.cells.plus.Plasma.space.cells	0.541667	0.430769	1	0.568627	0.298348	1	0.541667	0.430769
Helper.space.T.space.cells.plus.Memory.space.B.space.cells2DC.plus.Regulatory.space.T.space.cells	0.541667	0.430769	1	0.581699	0.262547	-1	0.541667	0.430769
Helper.space.T.space.cells.plus.Memory.space.B.space.cells2Helper.space.T.space.cells.plus.Plasma.space.cells	0.541667	0.430769	-1	0.594771	0.228997	-1	0.541667	0.430769
Helper.space.T.space.cells.plus.Monocytes2Regulatory.space.T.space.cells.plus.Plasma.space.cells	0.541667	0.430769	1	0.627451	0.156159	-1	0.541667	0.430769
Helper.space.T.space.cells.plus.Naive.space.B.space.cells2Memory.space.B.space.cells	0.541667	0.430769	1	0.640523	0.131688	1	0.541667	0.430769
Helper.space.T.space.cells.plus.Naive.space.B.space.cells2Memory.space.B.space.cells.plus.Regulatory.space.T.space.cells	0.541667	0.430769	1	0.607843	0.197903	1	0.541667	0.430769
Helper.space.T.space.cells.plus.NK.space.cells2DC.plus.Naive.space.B.space.cells	0.541667	0.430769	-1	0.647059	0.120462	-1	0.541667	0.430769
Helper.space.T.space.cells.plus.NK.space.cells2Memory.space.B.space.cells.plus.Naive.space.B.space.cells	0.541667	0.430769	-1	0.601307	0.213132	-1	0.541667	0.430769
Helper.space.T.space.cells.plus.Regulatory.space.T.space.cells2DC.plus.Regulatory.space.T.space.cells	0.541667	0.430769	1	0.562092	0.31701	-1	0.541667	0.430769
Helper.space.T.space.cells.plus.Plasma.space.cells2DC.plus.Helper.space.T.space.cells	0.541667	0.430769	1	0.54902	0.355668	1	0.541667	0.430769
Helper.space.T.space.cells.plus.Plasma.space.cells2Helper.space.T.space.cells.plus.Memory.space.B.space.cells	0.541667	0.430769	1	0.594771	0.228997	1	0.541667	0.430769
Memory.space.B.space.cells.minus.Monocytes2Cytotoxic.space.T.space.cells.plus.Naive.space.B.space.cells	0.541667	0.430769	1	0.529412	0.416313	1	0.529412	0.430769
Memory.space.B.space.cells.minus.Monocytes2Memory.space.B.space.cells.plus.NK.space.cells	0.541667	0.430769	1	0.568627	0.298348	1	0.541667	0.430769
Memory.space.B.space.cells.minus.Monocytes2Monocytes.plus.NK.space.cells	0.541667	0.430769	1	0.568627	0.298348	1	0.541667	0.430769
Memory.space.B.space.cells.minus.Monocytes2Regulatory.space.T.space.cells.plus.Plasma.space.cells	0.541667	0.430769	1	0.588235	0.245476	1	0.541667	0.430769
Memory.space.B.space.cells.minus.Naive.space.B.space.cells2Cytotoxic.space.T.space.cells.plus.Memory.space.B.space.cells	0.541667	0.430769	1	0.607843	0.197903	-1	0.541667	0.430769
Memory.space.B.space.cells.minus.Naive.space.B.space.cells2Cytotoxic.space.T.space.cells.plus.Naive.space.B.space.cells	0.541667	0.430769	1	0.607843	0.197903	-1	0.541667	0.430769
Memory.space.B.space.cells.minus.Naive.space.B.space.cells2DC.plus.Naive.space.B.space.cells	0.541667	0.430769	-1	0.660131	0.0999914	-1	0.541667	0.430769
Memory.space.B.space.cells.minus.Naive.space.B.space.cells2Monocytes.plus.NK.space.cells	0.541667	0.430769	-1	0.653595	0.109898	-1	0.541667	0.430769
Memory.space.B.space.cells.minus.NK.space.cells2Cytotoxic.space.T.space.cells.plus.Plasma.space.cells	0.541667	0.430769	1	0.575163	0.280181	-1	0.541667	0.430769
Memory.space.B.space.cells.minus.NK.space.cells2Naive.space.B.space.cells	0.541667	0.430769	1	0.54902	0.355668	1	0.541667	0.430769
Memory.space.B.space.cells.minus.Regulatory.space.T.space.cells2Helper.space.T.space.cells.plus.Naive.space.B.space.cells	0.541667	0.430769	-1	0.673203	0.0820883	-1	0.541667	0.430769
Memory.space.B.space.cells.minus.Regulatory.space.T.space.cells2Helper.space.T.space.cells.plus.NK.space.cells	0.541667	0.430769	-1	0.620915	0.169407	-1	0.541667	0.430769
Memory.space.B.space.cells.minus.Regulatory.space.T.space.cells2Memory.space.B.space.cells.plus.Regulatory.space.T.space.cells	0.541667	0.430769	1	0.620915	0.169407	-1	0.541667	0.430769
Memory.space.B.space.cells.minus.Regulatory.space.T.space.cells2Naive.space.B.space.cells.plus.NK.space.cells	0.541667	0.430769	1	0.620915	0.169407	-1	0.541667	0.430769
Memory.space.B.space.cells.minus.Regulatory.space.T.space.cells2NK.space.cells	0.541667	0.430769	1	0.594771	0.228997	-1	0.541667	0.430769
Memory.space.B.space.cells.minus.Regulatory.space.T.space.cells2NK.space.cells.plus.Plasma.space.cells	0.541667	0.430769	1	0.594771	0.228997	-1	0.541667	0.430769
Memory.space.B.space.cells.minus.Regulatory.space.T.space.cells2Regulatory.space.T.space.cells	0.541667	0.430769	1	0.620915	0.169407	-1	0.541667	0.430769
Memory.space.B.space.cells.minus.Plasma.space.cells2Cytotoxic.space.T.space.cells.plus.Helper.space.T.space.cells	0.541667	0.430769	-1	0.562092	0.31701	-1	0.541667	0.430769
Memory.space.B.space.cells.minus.Plasma.space.cells2DC.plus.Regulatory.space.T.space.cells	0.541667	0.430769	1	0.588235	0.245476	-1	0.541667	0.430769
Memory.space.B.space.cells.minus.Plasma.space.cells2Helper.space.T.space.cells	0.541667	0.430769	-1	0.594771	0.228997	-1	0.541667	0.430769
Memory.space.B.space.cells.minus.Plasma.space.cells2Helper.space.T.space.cells.plus.Memory.space.B.space.cells	0.541667	0.430769	-1	0.594771	0.228997	-1	0.541667	0.430769
Memory.space.B.space.cells.minus.Plasma.space.cells2Helper.space.T.space.cells.plus.Regulatory.space.T.space.cells	0.541667	0.430769	-1	0.594771	0.228997	-1	0.541667	0.430769
Memory.space.B.space.cells.minus.Plasma.space.cells2Helper.space.T.space.cells.plus.Plasma.space.cells	0.541667	0.430769	-1	0.594771	0.228997	-1	0.541667	0.430769
Memory.space.B.space.cells.minus.Plasma.space.cells2Memory.space.B.space.cells.plus.Regulatory.space.T.space.cells	0.541667	0.430769	1	0.647059	0.120462	-1	0.541667	0.430769
Memory.space.B.space.cells.minus.Plasma.space.cells2Regulatory.space.T.space.cells.plus.Plasma.space.cells	0.541667	0.430769	1	0.647059	0.120462	-1	0.541667	0.430769
Memory.space.B.space.cells2Cytotoxic.space.T.space.cells.plus.Helper.space.T.space.cells	0.541667	0.430769	-1	0.555556	0.336131	-1	0.541667	0.430769
Memory.space.B.space.cells2DC	0.541667	0.430769	1	0.555556	0.336131	-1	0.541667	0.430769
Memory.space.B.space.cells2DC.plus.Memory.space.B.space.cells	0.541667	0.430769	1	0.555556	0.336131	-1	0.541667	0.430769
Memory.space.B.space.cells2DC.plus.Plasma.space.cells	0.541667	0.430769	1	0.555556	0.336131	-1	0.541667	0.430769
Memory.space.B.space.cells2Helper.space.T.space.cells.plus.Naive.space.B.space.cells	0.541667	0.430769	-1	0.640523	0.131688	-1	0.541667	0.430769
Memory.space.B.space.cells2Memory.space.B.space.cells.plus.Regulatory.space.T.space.cells	0.541667	0.430769	1	0.620915	0.169407	-1	0.541667	0.430769
Memory.space.B.space.cells2Naive.space.B.space.cells.plus.NK.space.cells	0.541667	0.430769	-1	0.575163	0.280181	-1	0.541667	0.430769
Memory.space.B.space.cells2Naive.space.B.space.cells.plus.Regulatory.space.T.space.cells	0.541667	0.430769	-1	0.712418	0.0423149	-1	0.541667	0.430769
Memory.space.B.space.cells2Regulatory.space.T.space.cells	0.541667	0.430769	1	0.620915	0.169407	-1	0.541667	0.430769
Memory.space.B.space.cells2Regulatory.space.T.space.cells.plus.Plasma.space.cells	0.541667	0.430769	1	0.647059	0.120462	-1	0.541667	0.430769
Memory.space.B.space.cells.plus.Monocytes2Cytotoxic.space.T.space.cells.plus.Naive.space.B.space.cells	0.541667	0.430769	-1	0.562092	0.31701	-1	0.541667	0.430769
Memory.space.B.space.cells.plus.Monocytes2DC.plus.Plasma.space.cells	0.541667	0.430769	-1	0.555556	0.336131	-1	0.541667	0.430769
Memory.space.B.space.cells.plus.Monocytes2Naive.space.B.space.cells.plus.NK.space.cells	0.541667	0.430769	-1	0.620915	0.169407	-1	0.541667	0.430769
Memory.space.B.space.cells.plus.Monocytes2Regulatory.space.T.space.cells.plus.Plasma.space.cells	0.541667	0.430769	-1	0.607843	0.197903	-1	0.541667	0.430769
Memory.space.B.space.cells.plus.NK.space.cells2Memory.space.B.space.cells.plus.Naive.space.B.space.cells	0.541667	0.430769	-1	0.568627	0.298348	-1	0.541667	0.430769
Memory.space.B.space.cells.plus.NK.space.cells2Monocytes.plus.NK.space.cells	0.541667	0.430769	1	0.568627	0.298348	1	0.541667	0.430769
Memory.space.B.space.cells.plus.Regulatory.space.T.space.cells2Cytotoxic.space.T.space.cells.plus.Helper.space.T.space.cells	0.541667	0.430769	-1	0.529412	0.416313	-1	0.529412	0.430769
Memory.space.B.space.cells.plus.Regulatory.space.T.space.cells2Helper.space.T.space.cells.plus.Naive.space.B.space.cells	0.541667	0.430769	-1	0.607843	0.197903	-1	0.541667	0.430769
Memory.space.B.space.cells.plus.Regulatory.space.T.space.cells2Regulatory.space.T.space.cells	0.541667	0.430769	1	0.620915	0.169407	-1	0.541667	0.430769
Memory.space.B.space.cells.plus.Regulatory.space.T.space.cells2Regulatory.space.T.space.cells.plus.Plasma.space.cells	0.541667	0.430769	1	0.647059	0.120462	-1	0.541667	0.430769
Memory.space.B.space.cells.plus.Plasma.space.cells2Cytotoxic.space.T.space.cells.plus.Helper.space.T.space.cells	0.541667	0.430769	-1	0.562092	0.31701	-1	0.541667	0.430769
Memory.space.B.space.cells.plus.Plasma.space.cells2Cytotoxic.space.T.space.cells.plus.Naive.space.B.space.cells	0.541667	0.430769	1	0.54902	0.355668	-1	0.541667	0.430769
Memory.space.B.space.cells.plus.Plasma.space.cells2DC.plus.Memory.space.B.space.cells	0.541667	0.430769	1	0.529412	0.416313	-1	0.529412	0.430769
Memory.space.B.space.cells.plus.Plasma.space.cells2DC.plus.Plasma.space.cells	0.541667	0.430769	1	0.555556	0.336131	-1	0.541667	0.430769
Memory.space.B.space.cells.plus.Plasma.space.cells2Naive.space.B.space.cells.plus.NK.space.cells	0.541667	0.430769	-1	0.562092	0.31701	-1	0.541667	0.430769
Memory.space.B.space.cells.plus.Plasma.space.cells2Naive.space.B.space.cells.plus.Regulatory.space.T.space.cells	0.541667	0.430769	-1	0.69281	0.059751	-1	0.541667	0.430769
Monocytes.minus.Naive.space.B.space.cells2Cytotoxic.space.T.space.cells.plus.Monocytes	0.541667	0.430769	-1	0.568627	0.298348	-1	0.541667	0.430769
Monocytes.minus.Naive.space.B.space.cells2Cytotoxic.space.T.space.cells.plus.Naive.space.B.space.cells	0.541667	0.430769	-1	0.568627	0.298348	-1	0.541667	0.430769
Monocytes.minus.Naive.space.B.space.cells2DC.plus.Plasma.space.cells	0.541667	0.430769	-1	0.594771	0.228997	-1	0.541667	0.430769
Monocytes.minus.NK.space.cells2DC	0.541667	0.430769	-1	0.529412	0.416313	-1	0.529412	0.430769
Monocytes.minus.NK.space.cells2DC.plus.Plasma.space.cells	0.541667	0.430769	-1	0.529412	0.416313	-1	0.529412	0.430769
Monocytes.minus.NK.space.cells2Naive.space.B.space.cells.plus.NK.space.cells	0.541667	0.430769	-1	0.633987	0.143587	-1	0.541667	0.430769
Monocytes.minus.NK.space.cells2Naive.space.B.space.cells.plus.Regulatory.space.T.space.cells	0.541667	0.430769	-1	0.614379	0.183323	-1	0.541667	0.430769
Monocytes.minus.Regulatory.space.T.space.cells2Cytotoxic.space.T.space.cells.plus.Naive.space.B.space.cells	0.541667	0.430769	-1	0.54902	0.355668	-1	0.541667	0.430769
Monocytes.minus.Regulatory.space.T.space.cells2DC.plus.Monocytes	0.541667	0.430769	-1	0.555556	0.336131	-1	0.541667	0.430769
Monocytes.minus.Regulatory.space.T.space.cells2DC.plus.Regulatory.space.T.space.cells	0.541667	0.430769	-1	0.555556	0.336131	-1	0.541667	0.430769
Monocytes.minus.Plasma.space.cells2Cytotoxic.space.T.space.cells.plus.Naive.space.B.space.cells	0.541667	0.430769	-1	0.54902	0.355668	-1	0.541667	0.430769
Monocytes.minus.Plasma.space.cells2DC.plus.Regulatory.space.T.space.cells	0.541667	0.430769	-1	0.562092	0.31701	-1	0.541667	0.430769
Monocytes2Cytotoxic.space.T.space.cells.plus.Naive.space.B.space.cells	0.541667	0.430769	-1	0.54902	0.355668	-1	0.541667	0.430769
Monocytes2DC.plus.Regulatory.space.T.space.cells	0.541667	0.430769	-1	0.562092	0.31701	-1	0.541667	0.430769
Monocytes.plus.Naive.space.B.space.cells2DC.plus.NK.space.cells	0.541667	0.430769	-1	0.54902	0.355668	-1	0.541667	0.430769
Monocytes.plus.Naive.space.B.space.cells2Helper.space.T.space.cells.plus.Monocytes	0.541667	0.430769	-1	0.542484	0.375576	1	0.541667	0.430769
Monocytes.plus.Naive.space.B.space.cells2Naive.space.B.space.cells.plus.NK.space.cells	0.541667	0.430769	-1	0.633987	0.143587	-1	0.541667	0.430769
Monocytes.plus.Naive.space.B.space.cells2NK.space.cells	0.541667	0.430769	-1	0.562092	0.31701	-1	0.541667	0.430769
Monocytes.plus.Naive.space.B.space.cells2NK.space.cells.plus.Plasma.space.cells	0.541667	0.430769	-1	0.562092	0.31701	-1	0.541667	0.430769
Monocytes.plus.NK.space.cells2Cytotoxic.space.T.space.cells.plus.Naive.space.B.space.cells	0.541667	0.430769	-1	0.529412	0.416313	-1	0.529412	0.430769
Monocytes.plus.NK.space.cells2DC.plus.Regulatory.space.T.space.cells	0.541667	0.430769	-1	0.614379	0.183323	-1	0.541667	0.430769
Monocytes.plus.NK.space.cells2Memory.space.B.space.cells.plus.NK.space.cells	0.541667	0.430769	-1	0.568627	0.298348	-1	0.541667	0.430769
Monocytes.plus.Regulatory.space.T.space.cells2Cytotoxic.space.T.space.cells.plus.Naive.space.B.space.cells	0.541667	0.430769	-1	0.54902	0.355668	-1	0.541667	0.430769
Monocytes.plus.Regulatory.space.T.space.cells2DC.plus.Regulatory.space.T.space.cells	0.541667	0.430769	-1	0.562092	0.31701	-1	0.541667	0.430769
Monocytes.plus.Regulatory.space.T.space.cells2DC.plus.Plasma.space.cells	0.541667	0.430769	-1	0.542484	0.375576	-1	0.541667	0.430769
Monocytes.plus.Plasma.space.cells2Cytotoxic.space.T.space.cells.plus.Naive.space.B.space.cells	0.541667	0.430769	-1	0.54902	0.355668	-1	0.541667	0.430769
Monocytes.plus.Plasma.space.cells2DC.plus.Regulatory.space.T.space.cells	0.541667	0.430769	-1	0.562092	0.31701	-1	0.541667	0.430769
Monocytes.plus.Plasma.space.cells2Monocytes	0.541667	0.430769	-1	0.529412	0.416313	1	0.529412	0.430769
Naive.space.B.space.cells.minus.NK.space.cells2Memory.space.B.space.cells.plus.Naive.space.B.space.cells	0.541667	0.430769	1	0.568627	0.298348	1	0.541667	0.430769
Naive.space.B.space.cells.minus.NK.space.cells2Naive.space.B.space.cells.plus.Regulatory.space.T.space.cells	0.541667	0.430769	1	0.607843	0.197903	1	0.541667	0.430769
Naive.space.B.space.cells.minus.NK.space.cells2Regulatory.space.T.space.cells	0.541667	0.430769	-1	0.542484	0.375576	1	0.541667	0.430769
Naive.space.B.space.cells.minus.NK.space.cells2Regulatory.space.T.space.cells.plus.Plasma.space.cells	0.541667	0.430769	-1	0.555556	0.336131	1	0.541667	0.430769
Naive.space.B.space.cells.minus.Plasma.space.cells2Naive.space.B.space.cells	0.541667	0.430769	1	0.542484	0.375576	1	0.541667	0.430769
Naive.space.B.space.cells.minus.Plasma.space.cells2Naive.space.B.space.cells.plus.Plasma.space.cells	0.541667	0.430769	1	0.542484	0.375576	1	0.541667	0.430769
Naive.space.B.space.cells2Naive.space.B.space.cells.plus.Plasma.space.cells	0.541667	0.430769	1	0.542484	0.375576	1	0.541667	0.430769
Naive.space.B.space.cells.plus.NK.space.cells2Memory.space.B.space.cells	0.541667	0.430769	1	0.575163	0.280181	1	0.541667	0.430769
Naive.space.B.space.cells.plus.NK.space.cells2Memory.space.B.space.cells.plus.Monocytes	0.541667	0.430769	1	0.620915	0.169407	1	0.541667	0.430769
Naive.space.B.space.cells.plus.NK.space.cells2Memory.space.B.space.cells.plus.Plasma.space.cells	0.541667	0.430769	1	0.562092	0.31701	1	0.541667	0.430769
Naive.space.B.space.cells.plus.Regulatory.space.T.space.cells2Cytotoxic.space.T.space.cells.plus.DC	0.541667	0.430769	-1	0.653595	0.109898	1	0.541667	0.430769
Naive.space.B.space.cells.plus.Regulatory.space.T.space.cells2Memory.space.B.space.cells	0.541667	0.430769	1	0.712418	0.0423149	1	0.541667	0.430769
Naive.space.B.space.cells.plus.Regulatory.space.T.space.cells2Memory.space.B.space.cells.plus.Plasma.space.cells	0.541667	0.430769	1	0.69281	0.059751	1	0.541667	0.430769
NK.space.cells.minus.Regulatory.space.T.space.cells2Cytotoxic.space.T.space.cells.plus.Memory.space.B.space.cells	0.541667	0.430769	-1	0.568627	0.298348	1	0.541667	0.430769
NK.space.cells.minus.Regulatory.space.T.space.cells2Cytotoxic.space.T.space.cells.plus.NK.space.cells	0.541667	0.430769	-1	0.568627	0.298348	1	0.541667	0.430769
NK.space.cells.minus.Regulatory.space.T.space.cells2Cytotoxic.space.T.space.cells.plus.Regulatory.space.T.space.cells	0.541667	0.430769	-1	0.568627	0.298348	1	0.541667	0.430769
NK.space.cells.plus.Regulatory.space.T.space.cells2Cytotoxic.space.T.space.cells.plus.NK.space.cells	0.541667	0.430769	-1	0.568627	0.298348	1	0.541667	0.430769
NK.space.cells.plus.Regulatory.space.T.space.cells2Naive.space.B.space.cells.plus.Regulatory.space.T.space.cells	0.541667	0.430769	-1	0.607843	0.197903	-1	0.541667	0.430769
Regulatory.space.T.space.cells.minus.Plasma.space.cells2DC	0.541667	0.430769	-1	0.581699	0.262547	1	0.541667	0.430769
Regulatory.space.T.space.cells2DC.plus.Monocytes	0.541667	0.430769	1	0.581699	0.262547	1	0.541667	0.430769
Regulatory.space.T.space.cells2Memory.space.B.space.cells.plus.Regulatory.space.T.space.cells	0.541667	0.430769	-1	0.620915	0.169407	1	0.541667	0.430769
Regulatory.space.T.space.cells.plus.Plasma.space.cells2DC.plus.Monocytes	0.541667	0.430769	1	0.601307	0.213132	1	0.541667	0.430769
Regulatory.space.T.space.cells.plus.Plasma.space.cells2Helper.space.T.space.cells.plus.Monocytes	0.541667	0.430769	-1	0.627451	0.156159	1	0.541667	0.430769
Regulatory.space.T.space.cells.plus.Plasma.space.cells2Memory.space.B.space.cells.plus.Monocytes	0.541667	0.430769	1	0.607843	0.197903	1	0.541667	0.430769
Regulatory.space.T.space.cells.plus.Plasma.space.cells2Memory.space.B.space.cells.plus.Regulatory.space.T.space.cells	0.541667	0.430769	-1	0.647059	0.120462	1	0.541667	0.430769
Cytotoxic.space.T.space.cells.minus.DC2DC	0.625	0.26044	1	0.522876	0.437039	1	0.522876	0.437039
Cytotoxic.space.T.space.cells.minus.DC2DC.plus.Plasma.space.cells	0.625	0.26044	1	0.522876	0.437039	1	0.522876	0.437039
Cytotoxic.space.T.space.cells.minus.Monocytes2Helper.space.T.space.cells.plus.Regulatory.space.T.space.cells	0.645833	0.223077	1	0.522876	0.437039	1	0.522876	0.437039
Cytotoxic.space.T.space.cells.minus.Monocytes2Memory.space.B.space.cells.plus.Regulatory.space.T.space.cells	0.604167	0.299451	1	0.522876	0.437039	1	0.522876	0.437039
Cytotoxic.space.T.space.cells.minus.NK.space.cells2Cytotoxic.space.T.space.cells.plus.Monocytes	0.5625	0.385165	1	0.522876	0.437039	1	0.522876	0.437039
Cytotoxic.space.T.space.cells.minus.NK.space.cells2DC.plus.Memory.space.B.space.cells	0.625	0.26044	1	0.522876	0.437039	1	0.522876	0.437039
Cytotoxic.space.T.space.cells.minus.NK.space.cells2Memory.space.B.space.cells	0.625	0.26044	1	0.522876	0.437039	1	0.522876	0.437039
Cytotoxic.space.T.space.cells.minus.NK.space.cells2Memory.space.B.space.cells.plus.Naive.space.B.space.cells	0.541667	0.430769	1	0.522876	0.437039	1	0.522876	0.437039
Cytotoxic.space.T.space.cells.minus.NK.space.cells2Memory.space.B.space.cells.plus.Plasma.space.cells	0.625	0.26044	1	0.522876	0.437039	1	0.522876	0.437039
Cytotoxic.space.T.space.cells.minus.NK.space.cells2Monocytes.plus.NK.space.cells	0.5625	0.385165	1	0.522876	0.437039	1	0.522876	0.437039
Cytotoxic.space.T.space.cells.minus.Plasma.space.cells2DC	0.625	0.26044	1	0.522876	0.437039	1	0.522876	0.437039
Cytotoxic.space.T.space.cells2DC	0.625	0.26044	1	0.522876	0.437039	1	0.522876	0.437039
Cytotoxic.space.T.space.cells.plus.DC2DC	0.625	0.26044	1	0.522876	0.437039	1	0.522876	0.437039
Cytotoxic.space.T.space.cells.plus.DC2Helper.space.T.space.cells.plus.Memory.space.B.space.cells	0.666667	0.18956	1	0.522876	0.437039	1	0.522876	0.437039
Cytotoxic.space.T.space.cells.plus.Helper.space.T.space.cells2Memory.space.B.space.cells.plus.Monocytes	0.645833	0.223077	1	0.522876	0.437039	1	0.522876	0.437039
Cytotoxic.space.T.space.cells.plus.Monocytes2Cytotoxic.space.T.space.cells.plus.NK.space.cells	0.645833	0.223077	-1	0.522876	0.437039	-1	0.522876	0.437039
Cytotoxic.space.T.space.cells.plus.Monocytes2Monocytes.plus.NK.space.cells	0.5625	0.385165	1	0.522876	0.437039	1	0.522876	0.437039
Cytotoxic.space.T.space.cells.plus.Naive.space.B.space.cells2DC.plus.Helper.space.T.space.cells	0.583333	0.341758	1	0.522876	0.437039	1	0.522876	0.437039
Cytotoxic.space.T.space.cells.plus.Naive.space.B.space.cells2Helper.space.T.space.cells	0.583333	0.341758	1	0.522876	0.437039	1	0.522876	0.437039
Cytotoxic.space.T.space.cells.plus.NK.space.cells2Cytotoxic.space.T.space.cells.plus.Monocytes	0.645833	0.223077	1	0.522876	0.437039	1	0.522876	0.437039
Cytotoxic.space.T.space.cells.plus.NK.space.cells2Memory.space.B.space.cells.plus.Monocytes	0.645833	0.223077	1	0.522876	0.437039	1	0.522876	0.437039
Cytotoxic.space.T.space.cells.plus.Plasma.space.cells2DC.plus.Plasma.space.cells	0.625	0.26044	1	0.522876	0.437039	1	0.522876	0.437039
DC.minus.Helper.space.T.space.cells2DC.plus.Helper.space.T.space.cells	0.541667	0.430769	-1	0.522876	0.437039	-1	0.522876	0.437039
DC.minus.Helper.space.T.space.cells2Helper.space.T.space.cells	0.541667	0.430769	-1	0.522876	0.437039	-1	0.522876	0.437039
DC.minus.Helper.space.T.space.cells2Helper.space.T.space.cells.plus.NK.space.cells	0.5625	0.385165	-1	0.522876	0.437039	1	0.522876	0.437039
DC.minus.Memory.space.B.space.cells2DC.plus.Naive.space.B.space.cells	0.645833	0.223077	-1	0.522876	0.437039	1	0.522876	0.437039
DC.minus.Memory.space.B.space.cells2Memory.space.B.space.cells.plus.Naive.space.B.space.cells	0.645833	0.223077	-1	0.522876	0.437039	1	0.522876	0.437039
DC.minus.NK.space.cells2Cytotoxic.space.T.space.cells.plus.Helper.space.T.space.cells	0.583333	0.341758	1	0.522876	0.437039	1	0.522876	0.437039
DC.minus.Regulatory.space.T.space.cells2DC.plus.Memory.space.B.space.cells	0.541667	0.430769	1	0.522876	0.437039	-1	0.522876	0.437039
DC2DC.plus.Helper.space.T.space.cells	0.541667	0.430769	-1	0.522876	0.437039	-1	0.522876	0.437039
DC2Helper.space.T.space.cells	0.541667	0.430769	-1	0.522876	0.437039	-1	0.522876	0.437039
DC2Helper.space.T.space.cells.plus.Regulatory.space.T.space.cells	0.5625	0.385165	-1	0.522876	0.437039	-1	0.522876	0.437039
DC2Helper.space.T.space.cells.plus.Plasma.space.cells	0.541667	0.430769	-1	0.522876	0.437039	-1	0.522876	0.437039
DC.plus.Helper.space.T.space.cells2Helper.space.T.space.cells	0.541667	0.430769	-1	0.522876	0.437039	-1	0.522876	0.437039
DC.plus.Memory.space.B.space.cells2Cytotoxic.space.T.space.cells.plus.Naive.space.B.space.cells	0.541667	0.430769	1	0.522876	0.437039	-1	0.522876	0.437039
DC.plus.Naive.space.B.space.cells2Memory.space.B.space.cells.plus.Naive.space.B.space.cells	0.645833	0.223077	-1	0.522876	0.437039	1	0.522876	0.437039
DC.plus.Naive.space.B.space.cells2Regulatory.space.T.space.cells	0.5625	0.385165	1	0.522876	0.437039	1	0.522876	0.437039
DC.plus.NK.space.cells2Helper.space.T.space.cells.plus.NK.space.cells	0.5625	0.385165	-1	0.522876	0.437039	1	0.522876	0.437039
DC.plus.Regulatory.space.T.space.cells2Helper.space.T.space.cells.plus.Naive.space.B.space.cells	0.5625	0.385165	-1	0.522876	0.437039	-1	0.522876	0.437039
Helper.space.T.space.cells.minus.Memory.space.B.space.cells2Helper.space.T.space.cells.plus.Monocytes	0.708333	0.130769	1	0.522876	0.437039	1	0.522876	0.437039
Helper.space.T.space.cells.minus.Memory.space.B.space.cells2Memory.space.B.space.cells.plus.Monocytes	0.708333	0.130769	1	0.522876	0.437039	1	0.522876	0.437039
Helper.space.T.space.cells.minus.Monocytes2Memory.space.B.space.cells.plus.NK.space.cells	0.645833	0.223077	1	0.522876	0.437039	1	0.522876	0.437039
Helper.space.T.space.cells.minus.Naive.space.B.space.cells2Memory.space.B.space.cells.plus.Plasma.space.cells	0.604167	0.299451	1	0.522876	0.437039	1	0.522876	0.437039
Helper.space.T.space.cells.minus.Plasma.space.cells2Helper.space.T.space.cells.plus.NK.space.cells	0.604167	0.299451	1	0.522876	0.437039	-1	0.522876	0.437039
Helper.space.T.space.cells2DC.plus.Helper.space.T.space.cells	0.541667	0.430769	1	0.522876	0.437039	1	0.522876	0.437039
Helper.space.T.space.cells.plus.Monocytes2DC.plus.NK.space.cells	0.541667	0.430769	-1	0.522876	0.437039	-1	0.522876	0.437039
Helper.space.T.space.cells.plus.Monocytes2Memory.space.B.space.cells.plus.Monocytes	0.708333	0.130769	1	0.522876	0.437039	1	0.522876	0.437039
Memory.space.B.space.cells.minus.Monocytes2Cytotoxic.space.T.space.cells.plus.NK.space.cells	0.645833	0.223077	1	0.522876	0.437039	1	0.522876	0.437039
Memory.space.B.space.cells.minus.NK.space.cells2Cytotoxic.space.T.space.cells.plus.Naive.space.B.space.cells	0.5625	0.385165	1	0.522876	0.437039	-1	0.522876	0.437039
Memory.space.B.space.cells.plus.Monocytes2Cytotoxic.space.T.space.cells.plus.Helper.space.T.space.cells	0.645833	0.223077	-1	0.522876	0.437039	-1	0.522876	0.437039
Memory.space.B.space.cells.plus.Monocytes2Cytotoxic.space.T.space.cells.plus.NK.space.cells	0.645833	0.223077	-1	0.522876	0.437039	-1	0.522876	0.437039
Memory.space.B.space.cells.plus.Monocytes2Helper.space.T.space.cells.plus.Monocytes	0.708333	0.130769	-1	0.522876	0.437039	-1	0.522876	0.437039
Memory.space.B.space.cells.plus.Naive.space.B.space.cells2DC.plus.Naive.space.B.space.cells	0.645833	0.223077	1	0.522876	0.437039	-1	0.522876	0.437039
Memory.space.B.space.cells.plus.Regulatory.space.T.space.cells2DC.plus.Memory.space.B.space.cells	0.541667	0.430769	-1	0.522876	0.437039	1	0.522876	0.437039
Memory.space.B.space.cells.plus.Plasma.space.cells2DC	0.541667	0.430769	1	0.522876	0.437039	-1	0.522876	0.437039
Monocytes.minus.NK.space.cells2Cytotoxic.space.T.space.cells.plus.Monocytes	0.645833	0.223077	-1	0.522876	0.437039	-1	0.522876	0.437039
Monocytes.minus.NK.space.cells2Cytotoxic.space.T.space.cells.plus.NK.space.cells	0.645833	0.223077	-1	0.522876	0.437039	-1	0.522876	0.437039
Monocytes.plus.NK.space.cells2Cytotoxic.space.T.space.cells.plus.Monocytes	0.5625	0.385165	-1	0.522876	0.437039	-1	0.522876	0.437039
Naive.space.B.space.cells.plus.NK.space.cells2DC.plus.Memory.space.B.space.cells	0.541667	0.430769	-1	0.522876	0.437039	1	0.522876	0.437039
NK.space.cells.plus.Plasma.space.cells2Helper.space.T.space.cells.plus.NK.space.cells	0.604167	0.299451	-1	0.522876	0.437039	1	0.522876	0.437039
Regulatory.space.T.space.cells.minus.Plasma.space.cells2Helper.space.T.space.cells.plus.Naive.space.B.space.cells	0.645833	0.223077	-1	0.522876	0.437039	1	0.522876	0.437039
Regulatory.space.T.space.cells2DC.plus.Naive.space.B.space.cells	0.5625	0.385165	-1	0.522876	0.437039	-1	0.522876	0.437039
Cytotoxic.space.T.space.cells.minus.Helper.space.T.space.cells2DC	0.541667	0.430769	1	0.51634	0.457932	1	0.51634	0.457932
Cytotoxic.space.T.space.cells.minus.Helper.space.T.space.cells2NK.space.cells	0.5625	0.385165	1	0.51634	0.457932	1	0.51634	0.457932
Cytotoxic.space.T.space.cells.minus.Helper.space.T.space.cells2NK.space.cells.plus.Regulatory.space.T.space.cells	0.583333	0.341758	1	0.51634	0.457932	1	0.51634	0.457932
Cytotoxic.space.T.space.cells.minus.Helper.space.T.space.cells2NK.space.cells.plus.Plasma.space.cells	0.5625	0.385165	1	0.51634	0.457932	1	0.51634	0.457932
Cytotoxic.space.T.space.cells.minus.Helper.space.T.space.cells2Regulatory.space.T.space.cells	0.541667	0.430769	1	0.51634	0.457932	1	0.51634	0.457932
Cytotoxic.space.T.space.cells.minus.Memory.space.B.space.cells2Cytotoxic.space.T.space.cells.plus.Monocytes	0.583333	0.341758	1	0.51634	0.457932	1	0.51634	0.457932
Cytotoxic.space.T.space.cells.minus.Memory.space.B.space.cells2Helper.space.T.space.cells.plus.Naive.space.B.space.cells	0.604167	0.299451	1	0.51634	0.457932	-1	0.51634	0.457932
Cytotoxic.space.T.space.cells.minus.Memory.space.B.space.cells2Memory.space.B.space.cells.plus.Monocytes	0.583333	0.341758	1	0.51634	0.457932	1	0.51634	0.457932
Cytotoxic.space.T.space.cells.minus.Monocytes2Cytotoxic.space.T.space.cells.plus.Helper.space.T.space.cells	0.645833	0.223077	1	0.51634	0.457932	1	0.51634	0.457932
Cytotoxic.space.T.space.cells.minus.Monocytes2Cytotoxic.space.T.space.cells.plus.NK.space.cells	0.583333	0.341758	1	0.51634	0.457932	1	0.51634	0.457932
Cytotoxic.space.T.space.cells.minus.Monocytes2Helper.space.T.space.cells.plus.Monocytes	0.645833	0.223077	1	0.51634	0.457932	1	0.51634	0.457932
Cytotoxic.space.T.space.cells.minus.Monocytes2Monocytes.plus.NK.space.cells	0.583333	0.341758	1	0.51634	0.457932	1	0.51634	0.457932
Cytotoxic.space.T.space.cells.minus.Regulatory.space.T.space.cells2Cytotoxic.space.T.space.cells.plus.Memory.space.B.space.cells	0.541667	0.430769	1	0.51634	0.457932	-1	0.51634	0.457932
Cytotoxic.space.T.space.cells.minus.Plasma.space.cells2DC.plus.Plasma.space.cells	0.604167	0.299451	1	0.51634	0.457932	1	0.51634	0.457932
Cytotoxic.space.T.space.cells2DC.plus.Plasma.space.cells	0.625	0.26044	1	0.51634	0.457932	1	0.51634	0.457932
Cytotoxic.space.T.space.cells.plus.DC2DC.plus.Plasma.space.cells	0.604167	0.299451	1	0.51634	0.457932	1	0.51634	0.457932
Cytotoxic.space.T.space.cells.plus.Helper.space.T.space.cells2DC.plus.Regulatory.space.T.space.cells	0.625	0.26044	1	0.51634	0.457932	-1	0.51634	0.457932
Cytotoxic.space.T.space.cells.plus.Helper.space.T.space.cells2Helper.space.T.space.cells.plus.Monocytes	0.645833	0.223077	1	0.51634	0.457932	1	0.51634	0.457932
Cytotoxic.space.T.space.cells.plus.Helper.space.T.space.cells2Monocytes.plus.NK.space.cells	0.625	0.26044	1	0.51634	0.457932	1	0.51634	0.457932
Cytotoxic.space.T.space.cells.plus.Monocytes2Memory.space.B.space.cells.plus.Monocytes	0.583333	0.341758	1	0.51634	0.457932	1	0.51634	0.457932
Cytotoxic.space.T.space.cells.plus.Naive.space.B.space.cells2Helper.space.T.space.cells.plus.Regulatory.space.T.space.cells	0.583333	0.341758	1	0.51634	0.457932	1	0.51634	0.457932
Cytotoxic.space.T.space.cells.plus.Naive.space.B.space.cells2Helper.space.T.space.cells.plus.Plasma.space.cells	0.583333	0.341758	1	0.51634	0.457932	1	0.51634	0.457932
Cytotoxic.space.T.space.cells.plus.NK.space.cells2DC.plus.Monocytes	0.645833	0.223077	1	0.51634	0.457932	1	0.51634	0.457932
Cytotoxic.space.T.space.cells.plus.NK.space.cells2Monocytes	0.645833	0.223077	1	0.51634	0.457932	1	0.51634	0.457932
Cytotoxic.space.T.space.cells.plus.NK.space.cells2Monocytes.plus.NK.space.cells	0.583333	0.341758	1	0.51634	0.457932	1	0.51634	0.457932
Cytotoxic.space.T.space.cells.plus.NK.space.cells2Monocytes.plus.Regulatory.space.T.space.cells	0.666667	0.18956	1	0.51634	0.457932	1	0.51634	0.457932
Cytotoxic.space.T.space.cells.plus.NK.space.cells2Monocytes.plus.Plasma.space.cells	0.645833	0.223077	1	0.51634	0.457932	1	0.51634	0.457932
Cytotoxic.space.T.space.cells.plus.Plasma.space.cells2DC	0.625	0.26044	1	0.51634	0.457932	1	0.51634	0.457932
DC.minus.Memory.space.B.space.cells2Naive.space.B.space.cells.plus.Regulatory.space.T.space.cells	0.625	0.26044	-1	0.51634	0.457932	1	0.51634	0.457932
DC.minus.Monocytes2Cytotoxic.space.T.space.cells.plus.NK.space.cells	0.625	0.26044	1	0.51634	0.457932	1	0.51634	0.457932
DC.minus.Plasma.space.cells2Monocytes.plus.NK.space.cells	0.541667	0.430769	1	0.51634	0.457932	1	0.51634	0.457932
DC.plus.Monocytes2Cytotoxic.space.T.space.cells.plus.NK.space.cells	0.645833	0.223077	-1	0.51634	0.457932	-1	0.51634	0.457932
DC.plus.Regulatory.space.T.space.cells2Cytotoxic.space.T.space.cells.plus.Helper.space.T.space.cells	0.625	0.26044	-1	0.51634	0.457932	1	0.51634	0.457932
DC.plus.Plasma.space.cells2Helper.space.T.space.cells.plus.Regulatory.space.T.space.cells	0.5625	0.385165	-1	0.51634	0.457932	-1	0.51634	0.457932
Helper.space.T.space.cells.minus.Memory.space.B.space.cells2Cytotoxic.space.T.space.cells.plus.NK.space.cells	0.5625	0.385165	-1	0.51634	0.457932	-1	0.51634	0.457932
Helper.space.T.space.cells.minus.Memory.space.B.space.cells2DC.plus.Monocytes	0.666667	0.18956	1	0.51634	0.457932	1	0.51634	0.457932
Helper.space.T.space.cells.minus.Memory.space.B.space.cells2Monocytes.plus.NK.space.cells	0.6875	0.158242	1	0.51634	0.457932	1	0.51634	0.457932
Helper.space.T.space.cells.minus.Monocytes2Cytotoxic.space.T.space.cells.plus.NK.space.cells	0.645833	0.223077	1	0.51634	0.457932	1	0.51634	0.457932
Helper.space.T.space.cells.minus.Monocytes2DC.plus.NK.space.cells	0.645833	0.223077	1	0.51634	0.457932	1	0.51634	0.457932
Helper.space.T.space.cells.minus.Monocytes2DC.plus.Regulatory.space.T.space.cells	0.625	0.26044	1	0.51634	0.457932	1	0.51634	0.457932
Helper.space.T.space.cells.minus.NK.space.cells2Cytotoxic.space.T.space.cells.plus.Monocytes	0.5625	0.385165	1	0.51634	0.457932	1	0.51634	0.457932
Helper.space.T.space.cells.minus.NK.space.cells2Helper.space.T.space.cells.plus.NK.space.cells	0.604167	0.299451	1	0.51634	0.457932	-1	0.51634	0.457932
Helper.space.T.space.cells2Helper.space.T.space.cells.plus.NK.space.cells	0.604167	0.299451	1	0.51634	0.457932	-1	0.51634	0.457932
Helper.space.T.space.cells.plus.Memory.space.B.space.cells2Helper.space.T.space.cells.plus.NK.space.cells	0.541667	0.430769	1	0.51634	0.457932	-1	0.51634	0.457932
Helper.space.T.space.cells.plus.Memory.space.B.space.cells2Monocytes.plus.NK.space.cells	0.645833	0.223077	1	0.51634	0.457932	1	0.51634	0.457932
Helper.space.T.space.cells.plus.Monocytes2Cytotoxic.space.T.space.cells.plus.Helper.space.T.space.cells	0.645833	0.223077	-1	0.51634	0.457932	-1	0.51634	0.457932
Helper.space.T.space.cells.plus.Regulatory.space.T.space.cells2Monocytes.plus.NK.space.cells	0.645833	0.223077	1	0.51634	0.457932	1	0.51634	0.457932
Memory.space.B.space.cells.minus.Monocytes2DC.plus.Plasma.space.cells	0.541667	0.430769	1	0.51634	0.457932	1	0.51634	0.457932
Memory.space.B.space.cells.minus.Monocytes2Helper.space.T.space.cells.plus.Naive.space.B.space.cells	0.666667	0.18956	1	0.51634	0.457932	1	0.51634	0.457932
Memory.space.B.space.cells.minus.NK.space.cells2Helper.space.T.space.cells.plus.NK.space.cells	0.541667	0.430769	1	0.51634	0.457932	-1	0.51634	0.457932
Memory.space.B.space.cells.plus.Monocytes2Cytotoxic.space.T.space.cells.plus.Monocytes	0.583333	0.341758	-1	0.51634	0.457932	-1	0.51634	0.457932
Memory.space.B.space.cells.plus.Naive.space.B.space.cells2Regulatory.space.T.space.cells.plus.Plasma.space.cells	0.604167	0.299451	1	0.51634	0.457932	1	0.51634	0.457932
Memory.space.B.space.cells.plus.NK.space.cells2Helper.space.T.space.cells.plus.Naive.space.B.space.cells	0.541667	0.430769	-1	0.51634	0.457932	-1	0.51634	0.457932
Memory.space.B.space.cells.plus.Regulatory.space.T.space.cells2Cytotoxic.space.T.space.cells.plus.Memory.space.B.space.cells	0.541667	0.430769	-1	0.51634	0.457932	1	0.51634	0.457932
Memory.space.B.space.cells.plus.Regulatory.space.T.space.cells2Helper.space.T.space.cells.plus.NK.space.cells	0.5625	0.385165	-1	0.51634	0.457932	-1	0.51634	0.457932
Monocytes.minus.Naive.space.B.space.cells2Cytotoxic.space.T.space.cells.plus.Memory.space.B.space.cells	0.5625	0.385165	-1	0.51634	0.457932	-1	0.51634	0.457932
Monocytes.minus.Naive.space.B.space.cells2Helper.space.T.space.cells.plus.Memory.space.B.space.cells	0.666667	0.18956	-1	0.51634	0.457932	-1	0.51634	0.457932
Monocytes.minus.NK.space.cells2Cytotoxic.space.T.space.cells.plus.Naive.space.B.space.cells	0.625	0.26044	-1	0.51634	0.457932	-1	0.51634	0.457932
Monocytes.minus.NK.space.cells2Helper.space.T.space.cells	0.666667	0.18956	-1	0.51634	0.457932	-1	0.51634	0.457932
Monocytes.minus.NK.space.cells2Helper.space.T.space.cells.plus.Regulatory.space.T.space.cells	0.666667	0.18956	-1	0.51634	0.457932	-1	0.51634	0.457932
Monocytes.minus.NK.space.cells2Helper.space.T.space.cells.plus.Plasma.space.cells	0.666667	0.18956	-1	0.51634	0.457932	-1	0.51634	0.457932
Monocytes.minus.Regulatory.space.T.space.cells2Cytotoxic.space.T.space.cells.plus.NK.space.cells	0.645833	0.223077	-1	0.51634	0.457932	-1	0.51634	0.457932
Monocytes.minus.Plasma.space.cells2Cytotoxic.space.T.space.cells.plus.NK.space.cells	0.645833	0.223077	-1	0.51634	0.457932	-1	0.51634	0.457932
Monocytes2Cytotoxic.space.T.space.cells.plus.NK.space.cells	0.645833	0.223077	-1	0.51634	0.457932	-1	0.51634	0.457932
Monocytes.plus.NK.space.cells2Cytotoxic.space.T.space.cells.plus.Helper.space.T.space.cells	0.625	0.26044	-1	0.51634	0.457932	-1	0.51634	0.457932
Monocytes.plus.NK.space.cells2Cytotoxic.space.T.space.cells.plus.NK.space.cells	0.583333	0.341758	-1	0.51634	0.457932	-1	0.51634	0.457932
Monocytes.plus.NK.space.cells2Helper.space.T.space.cells.plus.Memory.space.B.space.cells	0.645833	0.223077	-1	0.51634	0.457932	-1	0.51634	0.457932
Monocytes.plus.NK.space.cells2Helper.space.T.space.cells.plus.Regulatory.space.T.space.cells	0.645833	0.223077	-1	0.51634	0.457932	-1	0.51634	0.457932
Monocytes.plus.Regulatory.space.T.space.cells2Cytotoxic.space.T.space.cells.plus.NK.space.cells	0.666667	0.18956	-1	0.51634	0.457932	-1	0.51634	0.457932
Monocytes.plus.Plasma.space.cells2Cytotoxic.space.T.space.cells.plus.NK.space.cells	0.645833	0.223077	-1	0.51634	0.457932	-1	0.51634	0.457932
Naive.space.B.space.cells.minus.NK.space.cells2DC.plus.Regulatory.space.T.space.cells	0.541667	0.430769	-1	0.51634	0.457932	1	0.51634	0.457932
Naive.space.B.space.cells.plus.NK.space.cells2DC.plus.Helper.space.T.space.cells	0.583333	0.341758	-1	0.51634	0.457932	1	0.51634	0.457932
NK.space.cells.minus.Regulatory.space.T.space.cells2Cytotoxic.space.T.space.cells.plus.Helper.space.T.space.cells	0.645833	0.223077	-1	0.51634	0.457932	-1	0.51634	0.457932
NK.space.cells2Helper.space.T.space.cells.plus.NK.space.cells	0.604167	0.299451	-1	0.51634	0.457932	1	0.51634	0.457932
Regulatory.space.T.space.cells.minus.Plasma.space.cells2Memory.space.B.space.cells.plus.Naive.space.B.space.cells	0.5625	0.385165	-1	0.51634	0.457932	-1	0.51634	0.457932
Regulatory.space.T.space.cells.plus.Plasma.space.cells2Memory.space.B.space.cells.plus.Naive.space.B.space.cells	0.604167	0.299451	-1	0.51634	0.457932	-1	0.51634	0.457932
Cytotoxic.space.T.space.cells.minus.DC2Cytotoxic.space.T.space.cells.plus.Memory.space.B.space.cells	0.520833	0.476374	1	0.542484	0.375576	-1	0.520833	0.476374
Cytotoxic.space.T.space.cells.minus.DC2Naive.space.B.space.cells	0.520833	0.476374	-1	0.633987	0.143587	-1	0.520833	0.476374
Cytotoxic.space.T.space.cells.minus.Memory.space.B.space.cells2DC.plus.NK.space.cells	0.520833	0.476374	1	0.575163	0.280181	-1	0.520833	0.476374
Cytotoxic.space.T.space.cells.minus.Monocytes2Cytotoxic.space.T.space.cells.plus.Naive.space.B.space.cells	0.520833	0.476374	1	0.51634	0.457932	1	0.51634	0.476374
Cytotoxic.space.T.space.cells.minus.Monocytes2Monocytes.plus.Naive.space.B.space.cells	0.520833	0.476374	1	0.51634	0.457932	1	0.51634	0.476374
Cytotoxic.space.T.space.cells.minus.Naive.space.B.space.cells2Cytotoxic.space.T.space.cells.plus.Regulatory.space.T.space.cells	0.520833	0.476374	1	0.660131	0.0999914	-1	0.520833	0.476374
Cytotoxic.space.T.space.cells.minus.Naive.space.B.space.cells2Naive.space.B.space.cells	0.520833	0.476374	-1	0.633987	0.143587	-1	0.520833	0.476374
Cytotoxic.space.T.space.cells.minus.Naive.space.B.space.cells2Naive.space.B.space.cells.plus.Plasma.space.cells	0.520833	0.476374	-1	0.633987	0.143587	-1	0.520833	0.476374
Cytotoxic.space.T.space.cells.minus.NK.space.cells2Cytotoxic.space.T.space.cells.plus.Memory.space.B.space.cells	0.520833	0.476374	1	0.555556	0.336131	-1	0.520833	0.476374
Cytotoxic.space.T.space.cells.minus.NK.space.cells2Memory.space.B.space.cells.plus.NK.space.cells	0.520833	0.476374	1	0.555556	0.336131	-1	0.520833	0.476374
Cytotoxic.space.T.space.cells.minus.Regulatory.space.T.space.cells2Cytotoxic.space.T.space.cells.plus.Naive.space.B.space.cells	0.520833	0.476374	1	0.647059	0.120462	-1	0.520833	0.476374
Cytotoxic.space.T.space.cells.minus.Regulatory.space.T.space.cells2DC.plus.NK.space.cells	0.520833	0.476374	1	0.575163	0.280181	-1	0.520833	0.476374
Cytotoxic.space.T.space.cells.minus.Regulatory.space.T.space.cells2Naive.space.B.space.cells	0.520833	0.476374	-1	0.633987	0.143587	-1	0.520833	0.476374
Cytotoxic.space.T.space.cells.minus.Regulatory.space.T.space.cells2NK.space.cells	0.520833	0.476374	1	0.555556	0.336131	-1	0.520833	0.476374
Cytotoxic.space.T.space.cells.minus.Regulatory.space.T.space.cells2NK.space.cells.plus.Plasma.space.cells	0.520833	0.476374	1	0.555556	0.336131	-1	0.520833	0.476374
Cytotoxic.space.T.space.cells.minus.Plasma.space.cells2Naive.space.B.space.cells	0.520833	0.476374	-1	0.633987	0.143587	-1	0.520833	0.476374
Cytotoxic.space.T.space.cells.minus.Plasma.space.cells2Naive.space.B.space.cells.plus.Plasma.space.cells	0.520833	0.476374	-1	0.633987	0.143587	-1	0.520833	0.476374
Cytotoxic.space.T.space.cells2Naive.space.B.space.cells	0.520833	0.476374	-1	0.633987	0.143587	-1	0.520833	0.476374
Cytotoxic.space.T.space.cells2Naive.space.B.space.cells.plus.Plasma.space.cells	0.520833	0.476374	-1	0.633987	0.143587	-1	0.520833	0.476374
Cytotoxic.space.T.space.cells.plus.DC2Cytotoxic.space.T.space.cells.plus.NK.space.cells	0.520833	0.476374	1	0.54902	0.355668	-1	0.520833	0.476374
Cytotoxic.space.T.space.cells.plus.Helper.space.T.space.cells2Cytotoxic.space.T.space.cells.plus.NK.space.cells	0.520833	0.476374	1	0.529412	0.416313	-1	0.520833	0.476374
Cytotoxic.space.T.space.cells.plus.Helper.space.T.space.cells2DC.plus.Naive.space.B.space.cells	0.520833	0.476374	1	0.601307	0.213132	-1	0.520833	0.476374
Cytotoxic.space.T.space.cells.plus.Helper.space.T.space.cells2Memory.space.B.space.cells.plus.Naive.space.B.space.cells	0.520833	0.476374	-1	0.555556	0.336131	-1	0.520833	0.476374
Cytotoxic.space.T.space.cells.plus.Memory.space.B.space.cells2Memory.space.B.space.cells.plus.NK.space.cells	0.520833	0.476374	1	0.555556	0.336131	-1	0.520833	0.476374
Cytotoxic.space.T.space.cells.plus.Monocytes2Helper.space.T.space.cells.plus.NK.space.cells	0.520833	0.476374	-1	0.575163	0.280181	-1	0.520833	0.476374
Cytotoxic.space.T.space.cells.plus.Monocytes2Regulatory.space.T.space.cells.plus.Plasma.space.cells	0.520833	0.476374	1	0.647059	0.120462	-1	0.520833	0.476374
Cytotoxic.space.T.space.cells.plus.Naive.space.B.space.cells2DC	0.520833	0.476374	1	0.529412	0.416313	1	0.520833	0.476374
Cytotoxic.space.T.space.cells.plus.Naive.space.B.space.cells2Monocytes.plus.Naive.space.B.space.cells	0.520833	0.476374	1	0.51634	0.457932	1	0.51634	0.476374
Cytotoxic.space.T.space.cells.plus.Naive.space.B.space.cells2Naive.space.B.space.cells	0.520833	0.476374	-1	0.633987	0.143587	-1	0.520833	0.476374
Cytotoxic.space.T.space.cells.plus.Naive.space.B.space.cells2Naive.space.B.space.cells.plus.Plasma.space.cells	0.520833	0.476374	-1	0.633987	0.143587	-1	0.520833	0.476374
Cytotoxic.space.T.space.cells.plus.NK.space.cells2Cytotoxic.space.T.space.cells.plus.DC	0.520833	0.476374	-1	0.54902	0.355668	1	0.520833	0.476374
Cytotoxic.space.T.space.cells.plus.NK.space.cells2DC.plus.Memory.space.B.space.cells	0.520833	0.476374	1	0.529412	0.416313	1	0.520833	0.476374
Cytotoxic.space.T.space.cells.plus.NK.space.cells2Memory.space.B.space.cells.plus.Plasma.space.cells	0.520833	0.476374	1	0.575163	0.280181	1	0.520833	0.476374
Cytotoxic.space.T.space.cells.plus.Plasma.space.cells2Naive.space.B.space.cells.plus.Plasma.space.cells	0.520833	0.476374	-1	0.633987	0.143587	-1	0.520833	0.476374
DC.minus.Memory.space.B.space.cells2Cytotoxic.space.T.space.cells.plus.Helper.space.T.space.cells	0.520833	0.476374	-1	0.568627	0.298348	1	0.520833	0.476374
DC.minus.Memory.space.B.space.cells2DC.plus.Monocytes	0.520833	0.476374	-1	0.562092	0.31701	1	0.520833	0.476374
DC.minus.Memory.space.B.space.cells2DC.plus.Regulatory.space.T.space.cells	0.520833	0.476374	-1	0.568627	0.298348	1	0.520833	0.476374
DC.minus.Memory.space.B.space.cells2DC.plus.Plasma.space.cells	0.520833	0.476374	-1	0.562092	0.31701	1	0.520833	0.476374
DC.minus.Memory.space.B.space.cells2Helper.space.T.space.cells	0.520833	0.476374	1	0.562092	0.31701	1	0.520833	0.476374
DC.minus.Memory.space.B.space.cells2Helper.space.T.space.cells.plus.Naive.space.B.space.cells	0.520833	0.476374	-1	0.535948	0.395807	1	0.520833	0.476374
DC.minus.Memory.space.B.space.cells2Helper.space.T.space.cells.plus.NK.space.cells	0.520833	0.476374	-1	0.581699	0.262547	1	0.520833	0.476374
DC.minus.Memory.space.B.space.cells2Helper.space.T.space.cells.plus.Regulatory.space.T.space.cells	0.520833	0.476374	1	0.568627	0.298348	1	0.520833	0.476374
DC.minus.Memory.space.B.space.cells2Helper.space.T.space.cells.plus.Plasma.space.cells	0.520833	0.476374	1	0.562092	0.31701	1	0.520833	0.476374
DC.minus.Memory.space.B.space.cells2Memory.space.B.space.cells.plus.Monocytes	0.520833	0.476374	-1	0.562092	0.31701	1	0.520833	0.476374
DC.minus.Memory.space.B.space.cells2Monocytes	0.520833	0.476374	-1	0.562092	0.31701	1	0.520833	0.476374
DC.minus.Memory.space.B.space.cells2Monocytes.plus.NK.space.cells	0.520833	0.476374	-1	0.581699	0.262547	1	0.520833	0.476374
DC.minus.Memory.space.B.space.cells2Monocytes.plus.Regulatory.space.T.space.cells	0.520833	0.476374	-1	0.568627	0.298348	1	0.520833	0.476374
DC.minus.Memory.space.B.space.cells2Monocytes.plus.Plasma.space.cells	0.520833	0.476374	-1	0.562092	0.31701	1	0.520833	0.476374
DC.minus.Memory.space.B.space.cells2Regulatory.space.T.space.cells.plus.Plasma.space.cells	0.520833	0.476374	1	0.575163	0.280181	1	0.520833	0.476374
DC.minus.Monocytes2Cytotoxic.space.T.space.cells.plus.Naive.space.B.space.cells	0.520833	0.476374	1	0.542484	0.375576	1	0.520833	0.476374
DC.minus.Monocytes2DC	0.520833	0.476374	1	0.535948	0.395807	1	0.520833	0.476374
DC.minus.Monocytes2DC.plus.Monocytes	0.520833	0.476374	1	0.535948	0.395807	1	0.520833	0.476374
DC.minus.Monocytes2DC.plus.Plasma.space.cells	0.520833	0.476374	1	0.555556	0.336131	1	0.520833	0.476374
DC.minus.Monocytes2Monocytes	0.520833	0.476374	1	0.535948	0.395807	1	0.520833	0.476374
DC.minus.Monocytes2Monocytes.plus.Plasma.space.cells	0.520833	0.476374	1	0.555556	0.336131	1	0.520833	0.476374
DC.minus.Monocytes2Regulatory.space.T.space.cells	0.520833	0.476374	1	0.575163	0.280181	1	0.520833	0.476374
DC.minus.Monocytes2Regulatory.space.T.space.cells.plus.Plasma.space.cells	0.520833	0.476374	1	0.594771	0.228997	1	0.520833	0.476374
DC.minus.NK.space.cells2Cytotoxic.space.T.space.cells.plus.DC	0.520833	0.476374	1	0.54902	0.355668	-1	0.520833	0.476374
DC.minus.NK.space.cells2Cytotoxic.space.T.space.cells.plus.NK.space.cells	0.520833	0.476374	1	0.54902	0.355668	-1	0.520833	0.476374
DC.minus.NK.space.cells2Cytotoxic.space.T.space.cells.plus.Regulatory.space.T.space.cells	0.520833	0.476374	1	0.575163	0.280181	-1	0.520833	0.476374
DC.minus.NK.space.cells2Naive.space.B.space.cells	0.520833	0.476374	1	0.568627	0.298348	1	0.520833	0.476374
DC.minus.Regulatory.space.T.space.cells2DC	0.520833	0.476374	1	0.581699	0.262547	-1	0.520833	0.476374
DC.minus.Regulatory.space.T.space.cells2DC.plus.NK.space.cells	0.520833	0.476374	-1	0.627451	0.156159	-1	0.520833	0.476374
DC.minus.Regulatory.space.T.space.cells2DC.plus.Regulatory.space.T.space.cells	0.520833	0.476374	1	0.581699	0.262547	-1	0.520833	0.476374
DC.minus.Regulatory.space.T.space.cells2DC.plus.Plasma.space.cells	0.520833	0.476374	1	0.581699	0.262547	-1	0.520833	0.476374
DC.minus.Regulatory.space.T.space.cells2Memory.space.B.space.cells.plus.NK.space.cells	0.520833	0.476374	-1	0.620915	0.169407	-1	0.520833	0.476374
DC.minus.Regulatory.space.T.space.cells2NK.space.cells	0.520833	0.476374	-1	0.627451	0.156159	-1	0.520833	0.476374
DC.minus.Regulatory.space.T.space.cells2NK.space.cells.plus.Regulatory.space.T.space.cells	0.520833	0.476374	-1	0.627451	0.156159	-1	0.520833	0.476374
DC.minus.Regulatory.space.T.space.cells2NK.space.cells.plus.Plasma.space.cells	0.520833	0.476374	-1	0.627451	0.156159	-1	0.520833	0.476374
DC.minus.Regulatory.space.T.space.cells2Regulatory.space.T.space.cells	0.520833	0.476374	1	0.581699	0.262547	-1	0.520833	0.476374
DC.minus.Regulatory.space.T.space.cells2Regulatory.space.T.space.cells.plus.Plasma.space.cells	0.520833	0.476374	1	0.581699	0.262547	-1	0.520833	0.476374
DC.minus.Plasma.space.cells2DC.plus.Monocytes	0.520833	0.476374	1	0.535948	0.395807	1	0.520833	0.476374
DC.minus.Plasma.space.cells2Helper.space.T.space.cells.plus.Memory.space.B.space.cells	0.520833	0.476374	-1	0.51634	0.457932	-1	0.51634	0.476374
DC.minus.Plasma.space.cells2Helper.space.T.space.cells.plus.Naive.space.B.space.cells	0.520833	0.476374	-1	0.535948	0.395807	-1	0.520833	0.476374
DC.minus.Plasma.space.cells2Monocytes	0.520833	0.476374	1	0.535948	0.395807	1	0.520833	0.476374
DC.minus.Plasma.space.cells2Monocytes.plus.Plasma.space.cells	0.520833	0.476374	1	0.535948	0.395807	1	0.520833	0.476374
DC2DC.plus.Monocytes	0.520833	0.476374	1	0.535948	0.395807	1	0.520833	0.476374
DC2DC.plus.Regulatory.space.T.space.cells	0.520833	0.476374	1	0.581699	0.262547	-1	0.520833	0.476374
DC2Helper.space.T.space.cells.plus.Naive.space.B.space.cells	0.520833	0.476374	-1	0.535948	0.395807	-1	0.520833	0.476374
DC2Memory.space.B.space.cells.plus.Regulatory.space.T.space.cells	0.520833	0.476374	1	0.535948	0.395807	1	0.520833	0.476374
DC2Monocytes	0.520833	0.476374	1	0.535948	0.395807	1	0.520833	0.476374
DC2Monocytes.plus.NK.space.cells	0.520833	0.476374	1	0.51634	0.457932	1	0.51634	0.476374
DC2Monocytes.plus.Regulatory.space.T.space.cells	0.520833	0.476374	1	0.529412	0.416313	1	0.520833	0.476374
DC2Monocytes.plus.Plasma.space.cells	0.520833	0.476374	1	0.535948	0.395807	1	0.520833	0.476374
DC2Regulatory.space.T.space.cells	0.520833	0.476374	1	0.581699	0.262547	-1	0.520833	0.476374
DC.plus.Helper.space.T.space.cells2DC.plus.Naive.space.B.space.cells	0.520833	0.476374	-1	0.594771	0.228997	-1	0.520833	0.476374
DC.plus.Memory.space.B.space.cells2Cytotoxic.space.T.space.cells.plus.Memory.space.B.space.cells	0.520833	0.476374	-1	0.542484	0.375576	1	0.520833	0.476374
DC.plus.Memory.space.B.space.cells2Cytotoxic.space.T.space.cells.plus.NK.space.cells	0.520833	0.476374	-1	0.529412	0.416313	-1	0.520833	0.476374
DC.plus.Memory.space.B.space.cells2DC.plus.Helper.space.T.space.cells	0.520833	0.476374	-1	0.588235	0.245476	-1	0.520833	0.476374
DC.plus.Memory.space.B.space.cells2DC.plus.Monocytes	0.520833	0.476374	1	0.529412	0.416313	-1	0.520833	0.476374
DC.plus.Memory.space.B.space.cells2Helper.space.T.space.cells	0.520833	0.476374	-1	0.588235	0.245476	-1	0.520833	0.476374
DC.plus.Memory.space.B.space.cells2Helper.space.T.space.cells.plus.Monocytes	0.520833	0.476374	-1	0.581699	0.262547	-1	0.520833	0.476374
DC.plus.Memory.space.B.space.cells2Helper.space.T.space.cells.plus.Regulatory.space.T.space.cells	0.520833	0.476374	-1	0.588235	0.245476	-1	0.520833	0.476374
DC.plus.Memory.space.B.space.cells2Helper.space.T.space.cells.plus.Plasma.space.cells	0.520833	0.476374	-1	0.588235	0.245476	-1	0.520833	0.476374
DC.plus.Memory.space.B.space.cells2Monocytes	0.520833	0.476374	1	0.522876	0.437039	-1	0.520833	0.476374
DC.plus.Memory.space.B.space.cells2Monocytes.plus.Regulatory.space.T.space.cells	0.520833	0.476374	1	0.535948	0.395807	-1	0.520833	0.476374
DC.plus.Memory.space.B.space.cells2Monocytes.plus.Plasma.space.cells	0.520833	0.476374	1	0.522876	0.437039	-1	0.520833	0.476374
DC.plus.Memory.space.B.space.cells2NK.space.cells.plus.Regulatory.space.T.space.cells	0.520833	0.476374	-1	0.535948	0.395807	-1	0.520833	0.476374
DC.plus.Monocytes2DC	0.520833	0.476374	-1	0.535948	0.395807	-1	0.520833	0.476374
DC.plus.Monocytes2DC.plus.Plasma.space.cells	0.520833	0.476374	-1	0.54902	0.355668	-1	0.520833	0.476374
DC.plus.Monocytes2Memory.space.B.space.cells.plus.Monocytes	0.520833	0.476374	-1	0.562092	0.31701	1	0.520833	0.476374
DC.plus.Monocytes2Monocytes	0.520833	0.476374	1	0.535948	0.395807	1	0.520833	0.476374
DC.plus.Monocytes2Monocytes.plus.Plasma.space.cells	0.520833	0.476374	1	0.535948	0.395807	1	0.520833	0.476374
DC.plus.Naive.space.B.space.cells2Cytotoxic.space.T.space.cells.plus.Helper.space.T.space.cells	0.520833	0.476374	-1	0.601307	0.213132	1	0.520833	0.476374
DC.plus.Naive.space.B.space.cells2Memory.space.B.space.cells	0.520833	0.476374	1	0.653595	0.109898	1	0.520833	0.476374
DC.plus.Naive.space.B.space.cells2Memory.space.B.space.cells.plus.Regulatory.space.T.space.cells	0.520833	0.476374	1	0.614379	0.183323	1	0.520833	0.476374
DC.plus.Naive.space.B.space.cells2Memory.space.B.space.cells.plus.Plasma.space.cells	0.520833	0.476374	1	0.640523	0.131688	1	0.520833	0.476374
DC.plus.NK.space.cells2NK.space.cells.plus.Regulatory.space.T.space.cells	0.520833	0.476374	-1	0.627451	0.156159	-1	0.520833	0.476374
DC.plus.Regulatory.space.T.space.cells2DC	0.520833	0.476374	-1	0.588235	0.245476	1	0.520833	0.476374
DC.plus.Regulatory.space.T.space.cells2Helper.space.T.space.cells.plus.Monocytes	0.520833	0.476374	-1	0.594771	0.228997	1	0.520833	0.476374
DC.plus.Regulatory.space.T.space.cells2Helper.space.T.space.cells.plus.NK.space.cells	0.520833	0.476374	-1	0.535948	0.395807	1	0.520833	0.476374
DC.plus.Regulatory.space.T.space.cells2Memory.space.B.space.cells.plus.Monocytes	0.520833	0.476374	1	0.568627	0.298348	1	0.520833	0.476374
DC.plus.Regulatory.space.T.space.cells2Monocytes.plus.Naive.space.B.space.cells	0.520833	0.476374	-1	0.522876	0.437039	1	0.520833	0.476374
DC.plus.Regulatory.space.T.space.cells2Regulatory.space.T.space.cells	0.520833	0.476374	1	0.581699	0.262547	-1	0.520833	0.476374
DC.plus.Plasma.space.cells2DC.plus.Monocytes	0.520833	0.476374	1	0.54902	0.355668	1	0.520833	0.476374
DC.plus.Plasma.space.cells2Monocytes	0.520833	0.476374	1	0.54902	0.355668	1	0.520833	0.476374
DC.plus.Plasma.space.cells2Monocytes.plus.Plasma.space.cells	0.520833	0.476374	1	0.555556	0.336131	1	0.520833	0.476374
DC.plus.Plasma.space.cells2Regulatory.space.T.space.cells	0.520833	0.476374	1	0.581699	0.262547	-1	0.520833	0.476374
DC.plus.Plasma.space.cells2Regulatory.space.T.space.cells.plus.Plasma.space.cells	0.520833	0.476374	1	0.581699	0.262547	-1	0.520833	0.476374
Helper.space.T.space.cells.minus.Memory.space.B.space.cells2DC.plus.Helper.space.T.space.cells	0.520833	0.476374	1	0.588235	0.245476	1	0.520833	0.476374
Helper.space.T.space.cells.minus.Memory.space.B.space.cells2DC.plus.Naive.space.B.space.cells	0.520833	0.476374	-1	0.588235	0.245476	-1	0.520833	0.476374
Helper.space.T.space.cells.minus.Naive.space.B.space.cells2Cytotoxic.space.T.space.cells.plus.NK.space.cells	0.520833	0.476374	1	0.568627	0.298348	-1	0.520833	0.476374
Helper.space.T.space.cells.minus.Naive.space.B.space.cells2DC.plus.Naive.space.B.space.cells	0.520833	0.476374	-1	0.594771	0.228997	-1	0.520833	0.476374
Helper.space.T.space.cells.minus.Naive.space.B.space.cells2DC.plus.Regulatory.space.T.space.cells	0.520833	0.476374	1	0.594771	0.228997	-1	0.520833	0.476374
Helper.space.T.space.cells.minus.Naive.space.B.space.cells2DC.plus.Plasma.space.cells	0.520833	0.476374	1	0.555556	0.336131	-1	0.520833	0.476374
Helper.space.T.space.cells.minus.Naive.space.B.space.cells2Helper.space.T.space.cells.plus.NK.space.cells	0.520833	0.476374	1	0.555556	0.336131	-1	0.520833	0.476374
Helper.space.T.space.cells.minus.Naive.space.B.space.cells2Regulatory.space.T.space.cells.plus.Plasma.space.cells	0.520833	0.476374	1	0.627451	0.156159	-1	0.520833	0.476374
Helper.space.T.space.cells.minus.NK.space.cells2Cytotoxic.space.T.space.cells.plus.NK.space.cells	0.520833	0.476374	1	0.529412	0.416313	-1	0.520833	0.476374
Helper.space.T.space.cells.minus.NK.space.cells2Memory.space.B.space.cells.plus.Regulatory.space.T.space.cells	0.520833	0.476374	1	0.542484	0.375576	1	0.520833	0.476374
Helper.space.T.space.cells.minus.Regulatory.space.T.space.cells2DC.plus.Naive.space.B.space.cells	0.520833	0.476374	-1	0.594771	0.228997	-1	0.520833	0.476374
Helper.space.T.space.cells.minus.Plasma.space.cells2DC.plus.Naive.space.B.space.cells	0.520833	0.476374	-1	0.601307	0.213132	-1	0.520833	0.476374
Helper.space.T.space.cells2DC.plus.Naive.space.B.space.cells	0.520833	0.476374	-1	0.594771	0.228997	-1	0.520833	0.476374
Helper.space.T.space.cells.plus.Monocytes2NK.space.cells.plus.Regulatory.space.T.space.cells	0.520833	0.476374	-1	0.555556	0.336131	-1	0.520833	0.476374
Helper.space.T.space.cells.plus.Monocytes2NK.space.cells.plus.Plasma.space.cells	0.520833	0.476374	-1	0.54902	0.355668	-1	0.520833	0.476374
Helper.space.T.space.cells.plus.NK.space.cells2DC.plus.Regulatory.space.T.space.cells	0.520833	0.476374	1	0.535948	0.395807	-1	0.520833	0.476374
Helper.space.T.space.cells.plus.Regulatory.space.T.space.cells2DC.plus.Naive.space.B.space.cells	0.520833	0.476374	-1	0.601307	0.213132	-1	0.520833	0.476374
Helper.space.T.space.cells.plus.Plasma.space.cells2DC.plus.Naive.space.B.space.cells	0.520833	0.476374	-1	0.601307	0.213132	-1	0.520833	0.476374
Memory.space.B.space.cells.minus.Monocytes2DC.plus.Monocytes	0.520833	0.476374	1	0.529412	0.416313	-1	0.520833	0.476374
Memory.space.B.space.cells.minus.Monocytes2Regulatory.space.T.space.cells	0.520833	0.476374	1	0.588235	0.245476	1	0.520833	0.476374
Memory.space.B.space.cells.minus.Naive.space.B.space.cells2Cytotoxic.space.T.space.cells.plus.Helper.space.T.space.cells	0.520833	0.476374	1	0.640523	0.131688	-1	0.520833	0.476374
Memory.space.B.space.cells.minus.Naive.space.B.space.cells2Cytotoxic.space.T.space.cells.plus.Regulatory.space.T.space.cells	0.520833	0.476374	1	0.601307	0.213132	-1	0.520833	0.476374
Memory.space.B.space.cells.minus.Naive.space.B.space.cells2Cytotoxic.space.T.space.cells.plus.Plasma.space.cells	0.520833	0.476374	1	0.607843	0.197903	-1	0.520833	0.476374
Memory.space.B.space.cells.minus.Naive.space.B.space.cells2Helper.space.T.space.cells.plus.Monocytes	0.520833	0.476374	-1	0.660131	0.0999914	-1	0.520833	0.476374
Memory.space.B.space.cells.minus.Naive.space.B.space.cells2Memory.space.B.space.cells	0.520833	0.476374	-1	0.69281	0.059751	-1	0.520833	0.476374
Memory.space.B.space.cells.minus.Naive.space.B.space.cells2Memory.space.B.space.cells.plus.Naive.space.B.space.cells	0.520833	0.476374	-1	0.69281	0.059751	-1	0.520833	0.476374
Memory.space.B.space.cells.minus.Naive.space.B.space.cells2Memory.space.B.space.cells.plus.Regulatory.space.T.space.cells	0.520833	0.476374	-1	0.666667	0.0907257	-1	0.520833	0.476374
Memory.space.B.space.cells.minus.Naive.space.B.space.cells2Memory.space.B.space.cells.plus.Plasma.space.cells	0.520833	0.476374	-1	0.686275	0.0666221	-1	0.520833	0.476374
Memory.space.B.space.cells.minus.Naive.space.B.space.cells2Naive.space.B.space.cells	0.520833	0.476374	-1	0.69281	0.059751	-1	0.520833	0.476374
Memory.space.B.space.cells.minus.Naive.space.B.space.cells2Naive.space.B.space.cells.plus.Regulatory.space.T.space.cells	0.520833	0.476374	-1	0.666667	0.0907257	-1	0.520833	0.476374
Memory.space.B.space.cells.minus.Naive.space.B.space.cells2Naive.space.B.space.cells.plus.Plasma.space.cells	0.520833	0.476374	-1	0.686275	0.0666221	-1	0.520833	0.476374
Memory.space.B.space.cells.minus.NK.space.cells2Cytotoxic.space.T.space.cells	0.520833	0.476374	1	0.581699	0.262547	-1	0.520833	0.476374
Memory.space.B.space.cells.minus.NK.space.cells2Cytotoxic.space.T.space.cells.plus.Regulatory.space.T.space.cells	0.520833	0.476374	1	0.562092	0.31701	-1	0.520833	0.476374
Memory.space.B.space.cells.minus.Regulatory.space.T.space.cells2DC.plus.Helper.space.T.space.cells	0.520833	0.476374	-1	0.647059	0.120462	-1	0.520833	0.476374
Memory.space.B.space.cells.minus.Regulatory.space.T.space.cells2Helper.space.T.space.cells	0.520833	0.476374	-1	0.647059	0.120462	-1	0.520833	0.476374
Memory.space.B.space.cells.minus.Regulatory.space.T.space.cells2Helper.space.T.space.cells.plus.Monocytes	0.520833	0.476374	-1	0.627451	0.156159	-1	0.520833	0.476374
Memory.space.B.space.cells.minus.Regulatory.space.T.space.cells2Helper.space.T.space.cells.plus.Plasma.space.cells	0.520833	0.476374	-1	0.647059	0.120462	-1	0.520833	0.476374
Memory.space.B.space.cells.minus.Regulatory.space.T.space.cells2Regulatory.space.T.space.cells.plus.Plasma.space.cells	0.520833	0.476374	1	0.627451	0.156159	-1	0.520833	0.476374
Memory.space.B.space.cells.minus.Plasma.space.cells2Cytotoxic.space.T.space.cells.plus.DC	0.520833	0.476374	1	0.522876	0.437039	-1	0.520833	0.476374
Memory.space.B.space.cells.minus.Plasma.space.cells2DC.plus.Helper.space.T.space.cells	0.520833	0.476374	-1	0.601307	0.213132	-1	0.520833	0.476374
Memory.space.B.space.cells.minus.Plasma.space.cells2DC.plus.NK.space.cells	0.520833	0.476374	1	0.575163	0.280181	-1	0.520833	0.476374
Memory.space.B.space.cells.minus.Plasma.space.cells2Helper.space.T.space.cells.plus.Naive.space.B.space.cells	0.520833	0.476374	-1	0.627451	0.156159	-1	0.520833	0.476374
Memory.space.B.space.cells.minus.Plasma.space.cells2Naive.space.B.space.cells.plus.NK.space.cells	0.520833	0.476374	-1	0.581699	0.262547	-1	0.520833	0.476374
Memory.space.B.space.cells.minus.Plasma.space.cells2Regulatory.space.T.space.cells	0.520833	0.476374	1	0.653595	0.109898	-1	0.520833	0.476374
Memory.space.B.space.cells2Cytotoxic.space.T.space.cells.plus.DC	0.520833	0.476374	1	0.522876	0.437039	-1	0.520833	0.476374
Memory.space.B.space.cells2Memory.space.B.space.cells.plus.Naive.space.B.space.cells	0.520833	0.476374	-1	0.686275	0.0666221	-1	0.520833	0.476374
Memory.space.B.space.cells2Naive.space.B.space.cells	0.520833	0.476374	-1	0.686275	0.0666221	-1	0.520833	0.476374
Memory.space.B.space.cells2Naive.space.B.space.cells.plus.Plasma.space.cells	0.520833	0.476374	-1	0.686275	0.0666221	-1	0.520833	0.476374
Memory.space.B.space.cells.plus.Monocytes2DC.plus.Monocytes	0.520833	0.476374	1	0.562092	0.31701	-1	0.520833	0.476374
Memory.space.B.space.cells.plus.Monocytes2DC.plus.Regulatory.space.T.space.cells	0.520833	0.476374	-1	0.568627	0.298348	-1	0.520833	0.476374
Memory.space.B.space.cells.plus.Naive.space.B.space.cells2Cytotoxic.space.T.space.cells	0.520833	0.476374	-1	0.568627	0.298348	1	0.520833	0.476374
Memory.space.B.space.cells.plus.Naive.space.B.space.cells2Cytotoxic.space.T.space.cells.plus.DC	0.520833	0.476374	-1	0.562092	0.31701	1	0.520833	0.476374
Memory.space.B.space.cells.plus.Naive.space.B.space.cells2Cytotoxic.space.T.space.cells.plus.Regulatory.space.T.space.cells	0.520833	0.476374	-1	0.555556	0.336131	1	0.520833	0.476374
Memory.space.B.space.cells.plus.Naive.space.B.space.cells2Cytotoxic.space.T.space.cells.plus.Plasma.space.cells	0.520833	0.476374	-1	0.568627	0.298348	1	0.520833	0.476374
Memory.space.B.space.cells.plus.Naive.space.B.space.cells2Memory.space.B.space.cells	0.520833	0.476374	1	0.69281	0.059751	1	0.520833	0.476374
Memory.space.B.space.cells.plus.Naive.space.B.space.cells2Memory.space.B.space.cells.plus.Plasma.space.cells	0.520833	0.476374	1	0.686275	0.0666221	1	0.520833	0.476374
Memory.space.B.space.cells.plus.Naive.space.B.space.cells2Naive.space.B.space.cells	0.520833	0.476374	-1	0.686275	0.0666221	-1	0.520833	0.476374
Memory.space.B.space.cells.plus.NK.space.cells2Cytotoxic.space.T.space.cells	0.520833	0.476374	1	0.542484	0.375576	1	0.520833	0.476374
Memory.space.B.space.cells.plus.NK.space.cells2Cytotoxic.space.T.space.cells.plus.Memory.space.B.space.cells	0.520833	0.476374	-1	0.555556	0.336131	1	0.520833	0.476374
Memory.space.B.space.cells.plus.NK.space.cells2Regulatory.space.T.space.cells	0.520833	0.476374	1	0.542484	0.375576	-1	0.520833	0.476374
Memory.space.B.space.cells.plus.Regulatory.space.T.space.cells2Cytotoxic.space.T.space.cells.plus.Naive.space.B.space.cells	0.520833	0.476374	1	0.529412	0.416313	-1	0.520833	0.476374
Memory.space.B.space.cells.plus.Regulatory.space.T.space.cells2DC.plus.Regulatory.space.T.space.cells	0.520833	0.476374	1	0.568627	0.298348	-1	0.520833	0.476374
Memory.space.B.space.cells.plus.Regulatory.space.T.space.cells2Naive.space.B.space.cells.plus.NK.space.cells	0.520833	0.476374	-1	0.529412	0.416313	-1	0.520833	0.476374
Memory.space.B.space.cells.plus.Regulatory.space.T.space.cells2Naive.space.B.space.cells.plus.Regulatory.space.T.space.cells	0.520833	0.476374	-1	0.666667	0.0907257	-1	0.520833	0.476374
Memory.space.B.space.cells.plus.Plasma.space.cells2Cytotoxic.space.T.space.cells.plus.DC	0.520833	0.476374	1	0.529412	0.416313	-1	0.520833	0.476374
Memory.space.B.space.cells.plus.Plasma.space.cells2Helper.space.T.space.cells.plus.Monocytes	0.520833	0.476374	-1	0.54902	0.355668	-1	0.520833	0.476374
Memory.space.B.space.cells.plus.Plasma.space.cells2Memory.space.B.space.cells.plus.Naive.space.B.space.cells	0.520833	0.476374	-1	0.679739	0.0740596	-1	0.520833	0.476374
Memory.space.B.space.cells.plus.Plasma.space.cells2Memory.space.B.space.cells.plus.Regulatory.space.T.space.cells	0.520833	0.476374	1	0.633987	0.143587	-1	0.520833	0.476374
Memory.space.B.space.cells.plus.Plasma.space.cells2Naive.space.B.space.cells	0.520833	0.476374	-1	0.679739	0.0740596	-1	0.520833	0.476374
Memory.space.B.space.cells.plus.Plasma.space.cells2Naive.space.B.space.cells.plus.Plasma.space.cells	0.520833	0.476374	-1	0.679739	0.0740596	-1	0.520833	0.476374
Memory.space.B.space.cells.plus.Plasma.space.cells2Regulatory.space.T.space.cells.plus.Plasma.space.cells	0.520833	0.476374	1	0.627451	0.156159	-1	0.520833	0.476374
Monocytes.minus.Naive.space.B.space.cells2Monocytes.plus.NK.space.cells	0.520833	0.476374	-1	0.633987	0.143587	-1	0.520833	0.476374
Monocytes.minus.Naive.space.B.space.cells2Naive.space.B.space.cells.plus.NK.space.cells	0.520833	0.476374	-1	0.633987	0.143587	-1	0.520833	0.476374
Monocytes.minus.Naive.space.B.space.cells2Regulatory.space.T.space.cells	0.520833	0.476374	-1	0.633987	0.143587	-1	0.520833	0.476374
Monocytes.minus.Naive.space.B.space.cells2Regulatory.space.T.space.cells.plus.Plasma.space.cells	0.520833	0.476374	-1	0.653595	0.109898	-1	0.520833	0.476374
Monocytes.minus.Regulatory.space.T.space.cells2DC	0.520833	0.476374	-1	0.54902	0.355668	-1	0.520833	0.476374
Monocytes.minus.Regulatory.space.T.space.cells2DC.plus.Plasma.space.cells	0.520833	0.476374	-1	0.54902	0.355668	-1	0.520833	0.476374
Monocytes.minus.Regulatory.space.T.space.cells2Monocytes	0.520833	0.476374	-1	0.581699	0.262547	-1	0.520833	0.476374
Monocytes.minus.Regulatory.space.T.space.cells2Monocytes.plus.Regulatory.space.T.space.cells	0.520833	0.476374	-1	0.581699	0.262547	-1	0.520833	0.476374
Monocytes.minus.Regulatory.space.T.space.cells2Regulatory.space.T.space.cells	0.520833	0.476374	-1	0.581699	0.262547	-1	0.520833	0.476374
Monocytes.minus.Plasma.space.cells2DC	0.520833	0.476374	-1	0.542484	0.375576	-1	0.520833	0.476374
Monocytes.minus.Plasma.space.cells2DC.plus.Monocytes	0.520833	0.476374	-1	0.54902	0.355668	-1	0.520833	0.476374
Monocytes.minus.Plasma.space.cells2DC.plus.Plasma.space.cells	0.520833	0.476374	-1	0.54902	0.355668	-1	0.520833	0.476374
Monocytes.minus.Plasma.space.cells2Regulatory.space.T.space.cells	0.520833	0.476374	-1	0.581699	0.262547	-1	0.520833	0.476374
Monocytes2DC	0.520833	0.476374	-1	0.535948	0.395807	-1	0.520833	0.476374
Monocytes2DC.plus.Monocytes	0.520833	0.476374	-1	0.535948	0.395807	-1	0.520833	0.476374
Monocytes2DC.plus.Plasma.space.cells	0.520833	0.476374	-1	0.54902	0.355668	-1	0.520833	0.476374
Monocytes2Monocytes.plus.Regulatory.space.T.space.cells	0.520833	0.476374	-1	0.581699	0.262547	-1	0.520833	0.476374
Monocytes2Regulatory.space.T.space.cells	0.520833	0.476374	-1	0.581699	0.262547	-1	0.520833	0.476374
Monocytes.plus.Naive.space.B.space.cells2Cytotoxic.space.T.space.cells.plus.Naive.space.B.space.cells	0.520833	0.476374	-1	0.51634	0.457932	-1	0.51634	0.476374
Monocytes.plus.Naive.space.B.space.cells2Memory.space.B.space.cells.plus.NK.space.cells	0.520833	0.476374	-1	0.522876	0.437039	-1	0.520833	0.476374
Monocytes.plus.NK.space.cells2DC	0.520833	0.476374	-1	0.51634	0.457932	-1	0.51634	0.476374
Monocytes.plus.NK.space.cells2Naive.space.B.space.cells.plus.NK.space.cells	0.520833	0.476374	-1	0.633987	0.143587	-1	0.520833	0.476374
Monocytes.plus.NK.space.cells2Regulatory.space.T.space.cells	0.520833	0.476374	-1	0.607843	0.197903	-1	0.520833	0.476374
Monocytes.plus.Regulatory.space.T.space.cells2DC	0.520833	0.476374	-1	0.535948	0.395807	-1	0.520833	0.476374
Monocytes.plus.Regulatory.space.T.space.cells2Monocytes	0.520833	0.476374	1	0.581699	0.262547	1	0.520833	0.476374
Monocytes.plus.Regulatory.space.T.space.cells2Regulatory.space.T.space.cells	0.520833	0.476374	-1	0.581699	0.262547	-1	0.520833	0.476374
Monocytes.plus.Plasma.space.cells2DC	0.520833	0.476374	-1	0.535948	0.395807	-1	0.520833	0.476374
Monocytes.plus.Plasma.space.cells2DC.plus.Monocytes	0.520833	0.476374	-1	0.535948	0.395807	-1	0.520833	0.476374
Monocytes.plus.Plasma.space.cells2DC.plus.Plasma.space.cells	0.520833	0.476374	-1	0.555556	0.336131	-1	0.520833	0.476374
Monocytes.plus.Plasma.space.cells2Regulatory.space.T.space.cells	0.520833	0.476374	-1	0.581699	0.262547	-1	0.520833	0.476374
Naive.space.B.space.cells.minus.NK.space.cells2Cytotoxic.space.T.space.cells.plus.DC	0.520833	0.476374	-1	0.51634	0.457932	-1	0.51634	0.476374
Naive.space.B.space.cells.minus.Regulatory.space.T.space.cells2Cytotoxic.space.T.space.cells	0.520833	0.476374	-1	0.607843	0.197903	1	0.520833	0.476374
Naive.space.B.space.cells.minus.Regulatory.space.T.space.cells2Cytotoxic.space.T.space.cells.plus.Plasma.space.cells	0.520833	0.476374	-1	0.607843	0.197903	1	0.520833	0.476374
Naive.space.B.space.cells.minus.Regulatory.space.T.space.cells2Naive.space.B.space.cells.plus.NK.space.cells	0.520833	0.476374	1	0.633987	0.143587	1	0.520833	0.476374
Naive.space.B.space.cells.minus.Plasma.space.cells2Memory.space.B.space.cells	0.520833	0.476374	1	0.679739	0.0740596	1	0.520833	0.476374
Naive.space.B.space.cells.minus.Plasma.space.cells2Memory.space.B.space.cells.plus.Naive.space.B.space.cells	0.520833	0.476374	1	0.686275	0.0666221	1	0.520833	0.476374
Naive.space.B.space.cells.minus.Plasma.space.cells2Memory.space.B.space.cells.plus.Plasma.space.cells	0.520833	0.476374	1	0.686275	0.0666221	1	0.520833	0.476374
Naive.space.B.space.cells2Memory.space.B.space.cells	0.520833	0.476374	1	0.69281	0.059751	1	0.520833	0.476374
Naive.space.B.space.cells2Memory.space.B.space.cells.plus.Naive.space.B.space.cells	0.520833	0.476374	1	0.69281	0.059751	1	0.520833	0.476374
Naive.space.B.space.cells2Memory.space.B.space.cells.plus.Plasma.space.cells	0.520833	0.476374	1	0.686275	0.0666221	1	0.520833	0.476374
Naive.space.B.space.cells.plus.NK.space.cells2Helper.space.T.space.cells.plus.NK.space.cells	0.520833	0.476374	-1	0.555556	0.336131	1	0.520833	0.476374
Naive.space.B.space.cells.plus.NK.space.cells2Memory.space.B.space.cells.plus.Regulatory.space.T.space.cells	0.520833	0.476374	1	0.529412	0.416313	1	0.520833	0.476374
Naive.space.B.space.cells.plus.NK.space.cells2Monocytes.plus.NK.space.cells	0.520833	0.476374	1	0.633987	0.143587	1	0.520833	0.476374
Naive.space.B.space.cells.plus.NK.space.cells2Regulatory.space.T.space.cells	0.520833	0.476374	1	0.529412	0.416313	-1	0.520833	0.476374
Naive.space.B.space.cells.plus.Regulatory.space.T.space.cells2Cytotoxic.space.T.space.cells.plus.Memory.space.B.space.cells	0.520833	0.476374	-1	0.660131	0.0999914	1	0.520833	0.476374
Naive.space.B.space.cells.plus.Regulatory.space.T.space.cells2Cytotoxic.space.T.space.cells.plus.Naive.space.B.space.cells	0.520833	0.476374	-1	0.647059	0.120462	1	0.520833	0.476374
Naive.space.B.space.cells.plus.Regulatory.space.T.space.cells2Cytotoxic.space.T.space.cells.plus.Regulatory.space.T.space.cells	0.520833	0.476374	-1	0.660131	0.0999914	1	0.520833	0.476374
Naive.space.B.space.cells.plus.Regulatory.space.T.space.cells2Memory.space.B.space.cells.plus.Regulatory.space.T.space.cells	0.520833	0.476374	1	0.666667	0.0907257	1	0.520833	0.476374
Naive.space.B.space.cells.plus.Regulatory.space.T.space.cells2Naive.space.B.space.cells.plus.NK.space.cells	0.520833	0.476374	-1	0.542484	0.375576	1	0.520833	0.476374
Naive.space.B.space.cells.plus.Plasma.space.cells2Memory.space.B.space.cells	0.520833	0.476374	1	0.69281	0.059751	1	0.520833	0.476374
Naive.space.B.space.cells.plus.Plasma.space.cells2Memory.space.B.space.cells.plus.Plasma.space.cells	0.520833	0.476374	1	0.686275	0.0666221	1	0.520833	0.476374
NK.space.cells.minus.Regulatory.space.T.space.cells2Cytotoxic.space.T.space.cells.plus.DC	0.520833	0.476374	-1	0.568627	0.298348	1	0.520833	0.476374
NK.space.cells.minus.Regulatory.space.T.space.cells2Naive.space.B.space.cells.plus.NK.space.cells	0.520833	0.476374	1	0.542484	0.375576	-1	0.520833	0.476374
NK.space.cells.minus.Plasma.space.cells2Cytotoxic.space.T.space.cells.plus.DC	0.520833	0.476374	-1	0.588235	0.245476	1	0.520833	0.476374
NK.space.cells.minus.Plasma.space.cells2Naive.space.B.space.cells.plus.Regulatory.space.T.space.cells	0.520833	0.476374	-1	0.581699	0.262547	-1	0.520833	0.476374
NK.space.cells2Naive.space.B.space.cells.plus.Regulatory.space.T.space.cells	0.520833	0.476374	-1	0.575163	0.280181	-1	0.520833	0.476374
NK.space.cells.plus.Regulatory.space.T.space.cells2DC.plus.NK.space.cells	0.520833	0.476374	1	0.627451	0.156159	1	0.520833	0.476374
NK.space.cells.plus.Regulatory.space.T.space.cells2Memory.space.B.space.cells.plus.Naive.space.B.space.cells	0.520833	0.476374	-1	0.529412	0.416313	-1	0.520833	0.476374
NK.space.cells.plus.Regulatory.space.T.space.cells2Naive.space.B.space.cells.plus.NK.space.cells	0.520833	0.476374	-1	0.633987	0.143587	-1	0.520833	0.476374
NK.space.cells.plus.Plasma.space.cells2Naive.space.B.space.cells.plus.Regulatory.space.T.space.cells	0.520833	0.476374	-1	0.575163	0.280181	-1	0.520833	0.476374
Regulatory.space.T.space.cells.minus.Plasma.space.cells2Memory.space.B.space.cells.plus.Regulatory.space.T.space.cells	0.520833	0.476374	-1	0.640523	0.131688	1	0.520833	0.476374
Regulatory.space.T.space.cells2DC	0.520833	0.476374	-1	0.588235	0.245476	1	0.520833	0.476374
Regulatory.space.T.space.cells2DC.plus.Regulatory.space.T.space.cells	0.520833	0.476374	-1	0.588235	0.245476	1	0.520833	0.476374
Regulatory.space.T.space.cells2DC.plus.Plasma.space.cells	0.520833	0.476374	-1	0.581699	0.262547	1	0.520833	0.476374
Regulatory.space.T.space.cells2Monocytes	0.520833	0.476374	1	0.581699	0.262547	1	0.520833	0.476374
Regulatory.space.T.space.cells2Monocytes.plus.NK.space.cells	0.520833	0.476374	1	0.607843	0.197903	1	0.520833	0.476374
Regulatory.space.T.space.cells2Monocytes.plus.Regulatory.space.T.space.cells	0.520833	0.476374	1	0.581699	0.262547	1	0.520833	0.476374
Regulatory.space.T.space.cells2Monocytes.plus.Plasma.space.cells	0.520833	0.476374	1	0.581699	0.262547	1	0.520833	0.476374
Regulatory.space.T.space.cells.plus.Plasma.space.cells2Cytotoxic.space.T.space.cells.plus.Monocytes	0.520833	0.476374	-1	0.647059	0.120462	1	0.520833	0.476374
Regulatory.space.T.space.cells.plus.Plasma.space.cells2DC.plus.Plasma.space.cells	0.520833	0.476374	-1	0.588235	0.245476	1	0.520833	0.476374
Regulatory.space.T.space.cells.plus.Plasma.space.cells2Monocytes.plus.NK.space.cells	0.520833	0.476374	1	0.633987	0.143587	1	0.520833	0.476374
Cytotoxic.space.T.space.cells.minus.Helper.space.T.space.cells2DC.plus.NK.space.cells	0.583333	0.341758	1	0.509804	0.478938	1	0.509804	0.478938
Cytotoxic.space.T.space.cells.minus.Memory.space.B.space.cells2DC.plus.Monocytes	0.5625	0.385165	1	0.509804	0.478938	1	0.509804	0.478938
Cytotoxic.space.T.space.cells.minus.Monocytes2Memory.space.B.space.cells	0.645833	0.223077	1	0.509804	0.478938	1	0.509804	0.478938
Cytotoxic.space.T.space.cells.minus.Monocytes2Memory.space.B.space.cells.plus.Plasma.space.cells	0.625	0.26044	1	0.509804	0.478938	1	0.509804	0.478938
Cytotoxic.space.T.space.cells.minus.NK.space.cells2Cytotoxic.space.T.space.cells.plus.Helper.space.T.space.cells	0.604167	0.299451	1	0.509804	0.478938	-1	0.509804	0.478938
Cytotoxic.space.T.space.cells.minus.Regulatory.space.T.space.cells2Memory.space.B.space.cells	0.520833	0.476374	1	0.509804	0.478938	1	0.509804	0.478938
Cytotoxic.space.T.space.cells.minus.Regulatory.space.T.space.cells2Memory.space.B.space.cells.plus.Plasma.space.cells	0.520833	0.476374	1	0.509804	0.478938	1	0.509804	0.478938
Cytotoxic.space.T.space.cells.plus.DC2Cytotoxic.space.T.space.cells.plus.Helper.space.T.space.cells	0.645833	0.223077	1	0.509804	0.478938	-1	0.509804	0.478938
Cytotoxic.space.T.space.cells.plus.Helper.space.T.space.cells2DC.plus.NK.space.cells	0.645833	0.223077	1	0.509804	0.478938	-1	0.509804	0.478938
Cytotoxic.space.T.space.cells.plus.Memory.space.B.space.cells2DC	0.625	0.26044	1	0.509804	0.478938	1	0.509804	0.478938
Cytotoxic.space.T.space.cells.plus.Memory.space.B.space.cells2DC.plus.Plasma.space.cells	0.645833	0.223077	1	0.509804	0.478938	1	0.509804	0.478938
Cytotoxic.space.T.space.cells.plus.Naive.space.B.space.cells2DC.plus.NK.space.cells	0.520833	0.476374	1	0.509804	0.478938	-1	0.509804	0.478938
Cytotoxic.space.T.space.cells.plus.NK.space.cells2Helper.space.T.space.cells.plus.Monocytes	0.625	0.26044	1	0.509804	0.478938	1	0.509804	0.478938
Cytotoxic.space.T.space.cells.plus.NK.space.cells2Monocytes.plus.Naive.space.B.space.cells	0.625	0.26044	1	0.509804	0.478938	1	0.509804	0.478938
DC.minus.Helper.space.T.space.cells2Cytotoxic.space.T.space.cells.plus.Helper.space.T.space.cells	0.645833	0.223077	1	0.509804	0.478938	-1	0.509804	0.478938
DC.minus.Helper.space.T.space.cells2DC.plus.Monocytes	0.645833	0.223077	-1	0.509804	0.478938	-1	0.509804	0.478938
DC.minus.Helper.space.T.space.cells2Helper.space.T.space.cells.plus.Monocytes	0.645833	0.223077	-1	0.509804	0.478938	-1	0.509804	0.478938
DC.minus.Helper.space.T.space.cells2Helper.space.T.space.cells.plus.Plasma.space.cells	0.5625	0.385165	-1	0.509804	0.478938	-1	0.509804	0.478938
DC.minus.Helper.space.T.space.cells2Memory.space.B.space.cells.plus.Monocytes	0.666667	0.18956	-1	0.509804	0.478938	-1	0.509804	0.478938
DC.minus.Plasma.space.cells2Monocytes.plus.Regulatory.space.T.space.cells	0.520833	0.476374	1	0.509804	0.478938	1	0.509804	0.478938
DC.plus.Monocytes2Helper.space.T.space.cells.plus.Monocytes	0.645833	0.223077	-1	0.509804	0.478938	-1	0.509804	0.478938
DC.plus.NK.space.cells2Cytotoxic.space.T.space.cells.plus.Naive.space.B.space.cells	0.520833	0.476374	-1	0.509804	0.478938	1	0.509804	0.478938
DC.plus.NK.space.cells2Helper.space.T.space.cells.plus.Naive.space.B.space.cells	0.625	0.26044	-1	0.509804	0.478938	-1	0.509804	0.478938
DC.plus.Plasma.space.cells2DC.plus.Helper.space.T.space.cells	0.5625	0.385165	-1	0.509804	0.478938	-1	0.509804	0.478938
DC.plus.Plasma.space.cells2Helper.space.T.space.cells	0.5625	0.385165	-1	0.509804	0.478938	-1	0.509804	0.478938
DC.plus.Plasma.space.cells2Helper.space.T.space.cells.plus.Plasma.space.cells	0.5625	0.385165	-1	0.509804	0.478938	-1	0.509804	0.478938
Helper.space.T.space.cells.minus.Memory.space.B.space.cells2Helper.space.T.space.cells.plus.NK.space.cells	0.5625	0.385165	1	0.509804	0.478938	-1	0.509804	0.478938
Helper.space.T.space.cells.minus.Memory.space.B.space.cells2Monocytes	0.666667	0.18956	1	0.509804	0.478938	1	0.509804	0.478938
Helper.space.T.space.cells.minus.Memory.space.B.space.cells2Monocytes.plus.Regulatory.space.T.space.cells	0.666667	0.18956	1	0.509804	0.478938	1	0.509804	0.478938
Helper.space.T.space.cells.minus.Memory.space.B.space.cells2Monocytes.plus.Plasma.space.cells	0.666667	0.18956	1	0.509804	0.478938	1	0.509804	0.478938
Helper.space.T.space.cells.minus.Monocytes2Regulatory.space.T.space.cells.plus.Plasma.space.cells	0.625	0.26044	1	0.509804	0.478938	1	0.509804	0.478938
Helper.space.T.space.cells.minus.NK.space.cells2Naive.space.B.space.cells	0.520833	0.476374	-1	0.509804	0.478938	-1	0.509804	0.478938
Helper.space.T.space.cells.minus.NK.space.cells2Naive.space.B.space.cells.plus.Plasma.space.cells	0.520833	0.476374	-1	0.509804	0.478938	-1	0.509804	0.478938
Helper.space.T.space.cells.minus.Plasma.space.cells2DC.plus.Helper.space.T.space.cells	0.5625	0.385165	1	0.509804	0.478938	1	0.509804	0.478938
Helper.space.T.space.cells.plus.Monocytes2Cytotoxic.space.T.space.cells.plus.NK.space.cells	0.625	0.26044	-1	0.509804	0.478938	-1	0.509804	0.478938
Helper.space.T.space.cells.plus.Monocytes2DC.plus.Monocytes	0.645833	0.223077	1	0.509804	0.478938	1	0.509804	0.478938
Helper.space.T.space.cells.plus.NK.space.cells2Cytotoxic.space.T.space.cells.plus.Helper.space.T.space.cells	0.604167	0.299451	-1	0.509804	0.478938	1	0.509804	0.478938
Helper.space.T.space.cells.plus.Regulatory.space.T.space.cells2Helper.space.T.space.cells.plus.NK.space.cells	0.541667	0.430769	1	0.509804	0.478938	-1	0.509804	0.478938
Helper.space.T.space.cells.plus.Regulatory.space.T.space.cells2Memory.space.B.space.cells.plus.Monocytes	0.666667	0.18956	1	0.509804	0.478938	1	0.509804	0.478938
Helper.space.T.space.cells.plus.Plasma.space.cells2Helper.space.T.space.cells.plus.NK.space.cells	0.604167	0.299451	1	0.509804	0.478938	-1	0.509804	0.478938
Helper.space.T.space.cells.plus.Plasma.space.cells2Memory.space.B.space.cells.plus.Monocytes	0.666667	0.18956	1	0.509804	0.478938	1	0.509804	0.478938
Memory.space.B.space.cells.minus.NK.space.cells2Naive.space.B.space.cells.plus.NK.space.cells	0.520833	0.476374	-1	0.509804	0.478938	-1	0.509804	0.478938
Memory.space.B.space.cells.plus.Monocytes2Helper.space.T.space.cells.plus.Regulatory.space.T.space.cells	0.666667	0.18956	-1	0.509804	0.478938	-1	0.509804	0.478938
Memory.space.B.space.cells.plus.Monocytes2Helper.space.T.space.cells.plus.Plasma.space.cells	0.666667	0.18956	-1	0.509804	0.478938	-1	0.509804	0.478938
Memory.space.B.space.cells.plus.Naive.space.B.space.cells2Naive.space.B.space.cells.plus.NK.space.cells	0.520833	0.476374	-1	0.509804	0.478938	-1	0.509804	0.478938
Memory.space.B.space.cells.plus.Naive.space.B.space.cells2Regulatory.space.T.space.cells	0.5625	0.385165	1	0.509804	0.478938	1	0.509804	0.478938
Memory.space.B.space.cells.plus.NK.space.cells2Helper.space.T.space.cells.plus.NK.space.cells	0.5625	0.385165	-1	0.509804	0.478938	1	0.509804	0.478938
Memory.space.B.space.cells.plus.Plasma.space.cells2Cytotoxic.space.T.space.cells.plus.Monocytes	0.541667	0.430769	1	0.509804	0.478938	-1	0.509804	0.478938
Monocytes.minus.Naive.space.B.space.cells2DC.plus.Memory.space.B.space.cells	0.604167	0.299451	-1	0.509804	0.478938	-1	0.509804	0.478938
Monocytes.minus.NK.space.cells2DC.plus.Helper.space.T.space.cells	0.666667	0.18956	-1	0.509804	0.478938	-1	0.509804	0.478938
Monocytes.minus.NK.space.cells2Helper.space.T.space.cells.plus.Memory.space.B.space.cells	0.625	0.26044	-1	0.509804	0.478938	-1	0.509804	0.478938
Monocytes.plus.Naive.space.B.space.cells2Cytotoxic.space.T.space.cells.plus.NK.space.cells	0.625	0.26044	-1	0.509804	0.478938	-1	0.509804	0.478938
Naive.space.B.space.cells.plus.NK.space.cells2Cytotoxic.space.T.space.cells.plus.Helper.space.T.space.cells	0.666667	0.18956	-1	0.509804	0.478938	1	0.509804	0.478938
NK.space.cells.minus.Regulatory.space.T.space.cells2Helper.space.T.space.cells.plus.Naive.space.B.space.cells	0.604167	0.299451	-1	0.509804	0.478938	-1	0.509804	0.478938
NK.space.cells.minus.Regulatory.space.T.space.cells2Helper.space.T.space.cells.plus.NK.space.cells	0.541667	0.430769	-1	0.509804	0.478938	1	0.509804	0.478938
NK.space.cells.minus.Plasma.space.cells2Cytotoxic.space.T.space.cells.plus.Helper.space.T.space.cells	0.645833	0.223077	-1	0.509804	0.478938	-1	0.509804	0.478938
NK.space.cells.minus.Plasma.space.cells2Helper.space.T.space.cells.plus.NK.space.cells	0.604167	0.299451	-1	0.509804	0.478938	1	0.509804	0.478938
NK.space.cells.plus.Plasma.space.cells2Helper.space.T.space.cells.plus.Naive.space.B.space.cells	0.604167	0.299451	-1	0.509804	0.478938	-1	0.509804	0.478938
Regulatory.space.T.space.cells2Memory.space.B.space.cells.plus.Naive.space.B.space.cells	0.5625	0.385165	-1	0.509804	0.478938	-1	0.509804	0.478938
Regulatory.space.T.space.cells.plus.Plasma.space.cells2Regulatory.space.T.space.cells	0.666667	0.18956	-1	0.509804	0.478938	1	0.509804	0.478938
Cytotoxic.space.T.space.cells.minus.Helper.space.T.space.cells2Cytotoxic.space.T.space.cells.plus.NK.space.cells	0.625	0.26044	1	0.503268	0.5	1	0.503268	0.5
Cytotoxic.space.T.space.cells.minus.Helper.space.T.space.cells2Helper.space.T.space.cells.plus.NK.space.cells	0.625	0.26044	1	0.503268	0.5	1	0.503268	0.5
Cytotoxic.space.T.space.cells.minus.Memory.space.B.space.cells2Cytotoxic.space.T.space.cells.plus.Helper.space.T.space.cells	0.625	0.26044	1	0.503268	0.5	-1	0.503268	0.5
Cytotoxic.space.T.space.cells.minus.Memory.space.B.space.cells2Monocytes	0.5625	0.385165	1	0.503268	0.5	1	0.503268	0.5
Cytotoxic.space.T.space.cells.minus.Memory.space.B.space.cells2Monocytes.plus.Regulatory.space.T.space.cells	0.5625	0.385165	1	0.503268	0.5	1	0.503268	0.5
Cytotoxic.space.T.space.cells.minus.Memory.space.B.space.cells2Monocytes.plus.Plasma.space.cells	0.5625	0.385165	1	0.503268	0.5	1	0.503268	0.5
Cytotoxic.space.T.space.cells.minus.Monocytes2DC.plus.Memory.space.B.space.cells	0.625	0.26044	1	0.503268	0.5	1	0.503268	0.5
Cytotoxic.space.T.space.cells.plus.DC2Helper.space.T.space.cells	0.645833	0.223077	1	0.503268	0.5	1	0.503268	0.5
Cytotoxic.space.T.space.cells.plus.DC2Helper.space.T.space.cells.plus.Plasma.space.cells	0.645833	0.223077	1	0.503268	0.5	-1	0.503268	0.5
Cytotoxic.space.T.space.cells.plus.DC2Memory.space.B.space.cells.plus.Monocytes	0.5625	0.385165	1	0.503268	0.5	1	0.503268	0.5
Cytotoxic.space.T.space.cells.plus.Monocytes2Helper.space.T.space.cells.plus.Regulatory.space.T.space.cells	0.5625	0.385165	-1	0.503268	0.5	-1	0.503268	0.5
Cytotoxic.space.T.space.cells.plus.Monocytes2Memory.space.B.space.cells.plus.Regulatory.space.T.space.cells	0.541667	0.430769	1	0.503268	0.5	-1	0.503268	0.5
Cytotoxic.space.T.space.cells.plus.NK.space.cells2DC.plus.Regulatory.space.T.space.cells	0.604167	0.299451	1	0.503268	0.5	-1	0.503268	0.5
Cytotoxic.space.T.space.cells.plus.NK.space.cells2Helper.space.T.space.cells.plus.NK.space.cells	0.625	0.26044	1	0.503268	0.5	1	0.503268	0.5
DC.minus.Helper.space.T.space.cells2Monocytes	0.666667	0.18956	-1	0.503268	0.5	-1	0.503268	0.5
DC.minus.Helper.space.T.space.cells2Monocytes.plus.NK.space.cells	0.645833	0.223077	-1	0.503268	0.5	-1	0.503268	0.5
DC.minus.Helper.space.T.space.cells2Monocytes.plus.Plasma.space.cells	0.666667	0.18956	-1	0.503268	0.5	-1	0.503268	0.5
DC.minus.Monocytes2Cytotoxic.space.T.space.cells.plus.Memory.space.B.space.cells	0.583333	0.341758	1	0.503268	0.5	1	0.503268	0.5
DC.minus.NK.space.cells2DC.plus.Helper.space.T.space.cells	0.520833	0.476374	1	0.503268	0.5	1	0.503268	0.5
DC.minus.NK.space.cells2Helper.space.T.space.cells.plus.Naive.space.B.space.cells	0.5625	0.385165	1	0.503268	0.5	1	0.503268	0.5
DC.minus.NK.space.cells2Regulatory.space.T.space.cells.plus.Plasma.space.cells	0.520833	0.476374	-1	0.503268	0.5	1	0.503268	0.5
DC.minus.Plasma.space.cells2Helper.space.T.space.cells.plus.Monocytes	0.520833	0.476374	-1	0.503268	0.5	1	0.503268	0.5
DC2Helper.space.T.space.cells.plus.Memory.space.B.space.cells	0.5625	0.385165	-1	0.503268	0.5	-1	0.503268	0.5
DC.plus.Helper.space.T.space.cells2Memory.space.B.space.cells.plus.Monocytes	0.625	0.26044	1	0.503268	0.5	1	0.503268	0.5
DC.plus.Memory.space.B.space.cells2Monocytes.plus.NK.space.cells	0.541667	0.430769	1	0.503268	0.5	-1	0.503268	0.5
DC.plus.Monocytes2Helper.space.T.space.cells.plus.Regulatory.space.T.space.cells	0.666667	0.18956	-1	0.503268	0.5	-1	0.503268	0.5
DC.plus.Regulatory.space.T.space.cells2Cytotoxic.space.T.space.cells.plus.Naive.space.B.space.cells	0.5625	0.385165	-1	0.503268	0.5	1	0.503268	0.5
DC.plus.Regulatory.space.T.space.cells2Cytotoxic.space.T.space.cells.plus.NK.space.cells	0.604167	0.299451	-1	0.503268	0.5	1	0.503268	0.5
DC.plus.Plasma.space.cells2Cytotoxic.space.T.space.cells.plus.Monocytes	0.583333	0.341758	-1	0.503268	0.5	1	0.503268	0.5
Helper.space.T.space.cells.minus.Memory.space.B.space.cells2Cytotoxic.space.T.space.cells.plus.Monocytes	0.583333	0.341758	1	0.503268	0.5	1	0.503268	0.5
Helper.space.T.space.cells.minus.Monocytes2Regulatory.space.T.space.cells	0.604167	0.299451	1	0.503268	0.5	1	0.503268	0.5
Helper.space.T.space.cells.minus.Naive.space.B.space.cells2Monocytes.plus.NK.space.cells	0.625	0.26044	1	0.503268	0.5	-1	0.503268	0.5
Helper.space.T.space.cells.minus.NK.space.cells2Cytotoxic.space.T.space.cells.plus.Naive.space.B.space.cells	0.520833	0.476374	1	0.503268	0.5	1	0.503268	0.5
Helper.space.T.space.cells.minus.NK.space.cells2DC.plus.Naive.space.B.space.cells	0.520833	0.476374	1	0.503268	0.5	-1	0.503268	0.5
Helper.space.T.space.cells.minus.NK.space.cells2Helper.space.T.space.cells.plus.Naive.space.B.space.cells	0.541667	0.430769	1	0.503268	0.5	1	0.503268	0.5
Helper.space.T.space.cells.minus.Regulatory.space.T.space.cells2DC.plus.Plasma.space.cells	0.5625	0.385165	1	0.503268	0.5	-1	0.503268	0.5
Helper.space.T.space.cells.minus.Plasma.space.cells2Memory.space.B.space.cells.plus.Monocytes	0.666667	0.18956	1	0.503268	0.5	1	0.503268	0.5
Helper.space.T.space.cells.minus.Plasma.space.cells2Monocytes.plus.NK.space.cells	0.645833	0.223077	1	0.503268	0.5	1	0.503268	0.5
Helper.space.T.space.cells2Memory.space.B.space.cells.plus.Monocytes	0.666667	0.18956	1	0.503268	0.5	1	0.503268	0.5
Helper.space.T.space.cells.plus.Memory.space.B.space.cells2Cytotoxic.space.T.space.cells.plus.Helper.space.T.space.cells	0.625	0.26044	-1	0.503268	0.5	1	0.503268	0.5
Helper.space.T.space.cells.plus.Memory.space.B.space.cells2Monocytes	0.666667	0.18956	1	0.503268	0.5	1	0.503268	0.5
Helper.space.T.space.cells.plus.Memory.space.B.space.cells2Monocytes.plus.Regulatory.space.T.space.cells	0.666667	0.18956	1	0.503268	0.5	1	0.503268	0.5
Helper.space.T.space.cells.plus.Monocytes2Helper.space.T.space.cells.plus.Regulatory.space.T.space.cells	0.666667	0.18956	-1	0.503268	0.5	-1	0.503268	0.5
Helper.space.T.space.cells.plus.NK.space.cells2Cytotoxic.space.T.space.cells.plus.NK.space.cells	0.625	0.26044	-1	0.503268	0.5	-1	0.503268	0.5
Helper.space.T.space.cells.plus.NK.space.cells2DC.plus.Helper.space.T.space.cells	0.520833	0.476374	-1	0.503268	0.5	-1	0.503268	0.5
Helper.space.T.space.cells.plus.NK.space.cells2Monocytes.plus.Naive.space.B.space.cells	0.5625	0.385165	1	0.503268	0.5	1	0.503268	0.5
Helper.space.T.space.cells.plus.Regulatory.space.T.space.cells2Cytotoxic.space.T.space.cells.plus.Monocytes	0.5625	0.385165	1	0.503268	0.5	1	0.503268	0.5
Helper.space.T.space.cells.plus.Regulatory.space.T.space.cells2DC.plus.Monocytes	0.666667	0.18956	1	0.503268	0.5	1	0.503268	0.5
Helper.space.T.space.cells.plus.Regulatory.space.T.space.cells2Helper.space.T.space.cells.plus.Monocytes	0.666667	0.18956	1	0.503268	0.5	1	0.503268	0.5
Helper.space.T.space.cells.plus.Plasma.space.cells2Monocytes.plus.NK.space.cells	0.645833	0.223077	1	0.503268	0.5	1	0.503268	0.5
Memory.space.B.space.cells.minus.Monocytes2Cytotoxic.space.T.space.cells.plus.DC	0.583333	0.341758	1	0.503268	0.5	1	0.503268	0.5
Memory.space.B.space.cells.minus.Monocytes2DC.plus.Helper.space.T.space.cells	0.625	0.26044	1	0.503268	0.5	1	0.503268	0.5
Memory.space.B.space.cells.minus.Monocytes2Helper.space.T.space.cells	0.666667	0.18956	1	0.503268	0.5	1	0.503268	0.5
Memory.space.B.space.cells.minus.Monocytes2Helper.space.T.space.cells.plus.Regulatory.space.T.space.cells	0.645833	0.223077	1	0.503268	0.5	1	0.503268	0.5
Memory.space.B.space.cells.minus.Monocytes2Helper.space.T.space.cells.plus.Plasma.space.cells	0.666667	0.18956	1	0.503268	0.5	1	0.503268	0.5
Memory.space.B.space.cells.minus.NK.space.cells2DC.plus.Regulatory.space.T.space.cells	0.520833	0.476374	1	0.503268	0.5	1	0.503268	0.5
Memory.space.B.space.cells.plus.Monocytes2Cytotoxic.space.T.space.cells.plus.DC	0.5625	0.385165	-1	0.503268	0.5	-1	0.503268	0.5
Memory.space.B.space.cells.plus.Monocytes2DC.plus.Helper.space.T.space.cells	0.625	0.26044	-1	0.503268	0.5	-1	0.503268	0.5
Memory.space.B.space.cells.plus.Monocytes2Helper.space.T.space.cells	0.666667	0.18956	-1	0.503268	0.5	-1	0.503268	0.5
Memory.space.B.space.cells.plus.NK.space.cells2DC.plus.Helper.space.T.space.cells	0.541667	0.430769	-1	0.503268	0.5	-1	0.503268	0.5
Memory.space.B.space.cells.plus.NK.space.cells2Helper.space.T.space.cells.plus.Regulatory.space.T.space.cells	0.5625	0.385165	-1	0.503268	0.5	-1	0.503268	0.5
Memory.space.B.space.cells.plus.Regulatory.space.T.space.cells2Monocytes.plus.NK.space.cells	0.520833	0.476374	1	0.503268	0.5	-1	0.503268	0.5
Monocytes.minus.NK.space.cells2Cytotoxic.space.T.space.cells.plus.Helper.space.T.space.cells	0.645833	0.223077	-1	0.503268	0.5	-1	0.503268	0.5
Monocytes.minus.Regulatory.space.T.space.cells2Helper.space.T.space.cells.plus.Memory.space.B.space.cells	0.645833	0.223077	-1	0.503268	0.5	-1	0.503268	0.5
Monocytes.minus.Regulatory.space.T.space.cells2Helper.space.T.space.cells.plus.Monocytes	0.666667	0.18956	-1	0.503268	0.5	-1	0.503268	0.5
Monocytes.minus.Regulatory.space.T.space.cells2Helper.space.T.space.cells.plus.Regulatory.space.T.space.cells	0.666667	0.18956	-1	0.503268	0.5	-1	0.503268	0.5
Monocytes.minus.Plasma.space.cells2Helper.space.T.space.cells.plus.Memory.space.B.space.cells	0.666667	0.18956	-1	0.503268	0.5	-1	0.503268	0.5
Monocytes2Helper.space.T.space.cells.plus.Memory.space.B.space.cells	0.666667	0.18956	-1	0.503268	0.5	-1	0.503268	0.5
Monocytes.plus.Naive.space.B.space.cells2Helper.space.T.space.cells.plus.NK.space.cells	0.5625	0.385165	-1	0.503268	0.5	-1	0.503268	0.5
Monocytes.plus.NK.space.cells2Helper.space.T.space.cells.plus.Plasma.space.cells	0.645833	0.223077	-1	0.503268	0.5	-1	0.503268	0.5
Monocytes.plus.Regulatory.space.T.space.cells2Helper.space.T.space.cells.plus.Memory.space.B.space.cells	0.666667	0.18956	-1	0.503268	0.5	-1	0.503268	0.5
Naive.space.B.space.cells.plus.NK.space.cells2Helper.space.T.space.cells.plus.Naive.space.B.space.cells	0.541667	0.430769	-1	0.503268	0.5	-1	0.503268	0.5
NK.space.cells.minus.Regulatory.space.T.space.cells2Cytotoxic.space.T.space.cells.plus.Naive.space.B.space.cells	0.520833	0.476374	-1	0.503268	0.5	1	0.503268	0.5
NK.space.cells.minus.Plasma.space.cells2Helper.space.T.space.cells.plus.Naive.space.B.space.cells	0.604167	0.299451	-1	0.503268	0.5	-1	0.503268	0.5
NK.space.cells2Cytotoxic.space.T.space.cells.plus.Helper.space.T.space.cells	0.645833	0.223077	-1	0.503268	0.5	-1	0.503268	0.5
NK.space.cells2Helper.space.T.space.cells.plus.Naive.space.B.space.cells	0.604167	0.299451	-1	0.503268	0.5	-1	0.503268	0.5
NK.space.cells.plus.Regulatory.space.T.space.cells2Helper.space.T.space.cells.plus.Naive.space.B.space.cells	0.5625	0.385165	-1	0.503268	0.5	-1	0.503268	0.5
NK.space.cells.plus.Plasma.space.cells2Cytotoxic.space.T.space.cells.plus.Helper.space.T.space.cells	0.645833	0.223077	-1	0.503268	0.5	-1	0.503268	0.5
NK.space.cells.plus.Plasma.space.cells2NK.space.cells	0.583333	0.341758	-1	0.503268	0.5	-1	0.503268	0.5
Cytotoxic.space.T.space.cells.minus.DC2Monocytes.plus.Plasma.space.cells	0.583333	0.341758	1	0.496732	0.521062	1	0.496732	0.521062
Cytotoxic.space.T.space.cells.minus.Helper.space.T.space.cells2Memory.space.B.space.cells.plus.NK.space.cells	0.5625	0.385165	1	0.496732	0.521062	1	0.496732	0.521062
Cytotoxic.space.T.space.cells.minus.Helper.space.T.space.cells2Naive.space.B.space.cells	0.520833	0.476374	1	0.496732	0.521062	1	0.496732	0.521062
Cytotoxic.space.T.space.cells.minus.Helper.space.T.space.cells2Naive.space.B.space.cells.plus.Plasma.space.cells	0.520833	0.476374	1	0.496732	0.521062	1	0.496732	0.521062
Cytotoxic.space.T.space.cells.minus.Memory.space.B.space.cells2DC	0.604167	0.299451	1	0.496732	0.521062	1	0.496732	0.521062
Cytotoxic.space.T.space.cells.minus.Memory.space.B.space.cells2DC.plus.Helper.space.T.space.cells	0.625	0.26044	1	0.496732	0.521062	1	0.496732	0.521062
Cytotoxic.space.T.space.cells.minus.Memory.space.B.space.cells2DC.plus.Plasma.space.cells	0.604167	0.299451	1	0.496732	0.521062	1	0.496732	0.521062
Cytotoxic.space.T.space.cells.minus.Memory.space.B.space.cells2Helper.space.T.space.cells	0.625	0.26044	1	0.496732	0.521062	1	0.496732	0.521062
Cytotoxic.space.T.space.cells.minus.Memory.space.B.space.cells2Helper.space.T.space.cells.plus.Memory.space.B.space.cells	0.625	0.26044	1	0.496732	0.521062	1	0.496732	0.521062
Cytotoxic.space.T.space.cells.minus.Memory.space.B.space.cells2Helper.space.T.space.cells.plus.Regulatory.space.T.space.cells	0.625	0.26044	1	0.496732	0.521062	1	0.496732	0.521062
Cytotoxic.space.T.space.cells.minus.Memory.space.B.space.cells2Helper.space.T.space.cells.plus.Plasma.space.cells	0.625	0.26044	1	0.496732	0.521062	1	0.496732	0.521062
Cytotoxic.space.T.space.cells.minus.Memory.space.B.space.cells2Monocytes.plus.Naive.space.B.space.cells	0.5625	0.385165	1	0.496732	0.521062	1	0.496732	0.521062
Cytotoxic.space.T.space.cells.minus.Naive.space.B.space.cells2DC.plus.Memory.space.B.space.cells	0.625	0.26044	1	0.496732	0.521062	1	0.496732	0.521062
Cytotoxic.space.T.space.cells.minus.Regulatory.space.T.space.cells2DC	0.583333	0.341758	1	0.496732	0.521062	1	0.496732	0.521062
Cytotoxic.space.T.space.cells.minus.Plasma.space.cells2DC.plus.Monocytes	0.583333	0.341758	1	0.496732	0.521062	1	0.496732	0.521062
Cytotoxic.space.T.space.cells.plus.DC2Cytotoxic.space.T.space.cells.plus.Monocytes	0.5625	0.385165	1	0.496732	0.521062	1	0.496732	0.521062
Cytotoxic.space.T.space.cells.plus.DC2Monocytes	0.5625	0.385165	1	0.496732	0.521062	1	0.496732	0.521062
Cytotoxic.space.T.space.cells.plus.Helper.space.T.space.cells2Helper.space.T.space.cells.plus.Memory.space.B.space.cells	0.625	0.26044	1	0.496732	0.521062	1	0.496732	0.521062
Cytotoxic.space.T.space.cells.plus.Helper.space.T.space.cells2NK.space.cells.plus.Regulatory.space.T.space.cells	0.645833	0.223077	1	0.496732	0.521062	-1	0.496732	0.521062
Cytotoxic.space.T.space.cells.plus.Memory.space.B.space.cells2Monocytes	0.583333	0.341758	1	0.496732	0.521062	1	0.496732	0.521062
Cytotoxic.space.T.space.cells.plus.Memory.space.B.space.cells2Monocytes.plus.Plasma.space.cells	0.583333	0.341758	1	0.496732	0.521062	1	0.496732	0.521062
Cytotoxic.space.T.space.cells.plus.Monocytes2Cytotoxic.space.T.space.cells.plus.DC	0.5625	0.385165	-1	0.496732	0.521062	-1	0.496732	0.521062
Cytotoxic.space.T.space.cells.plus.Monocytes2Helper.space.T.space.cells	0.583333	0.341758	-1	0.496732	0.521062	-1	0.496732	0.521062
Cytotoxic.space.T.space.cells.plus.Monocytes2Helper.space.T.space.cells.plus.Plasma.space.cells	0.583333	0.341758	-1	0.496732	0.521062	-1	0.496732	0.521062
Cytotoxic.space.T.space.cells.plus.Naive.space.B.space.cells2DC.plus.Regulatory.space.T.space.cells	0.5625	0.385165	1	0.496732	0.521062	1	0.496732	0.521062
Cytotoxic.space.T.space.cells.plus.Naive.space.B.space.cells2NK.space.cells	0.520833	0.476374	1	0.496732	0.521062	-1	0.496732	0.521062
Cytotoxic.space.T.space.cells.plus.Naive.space.B.space.cells2NK.space.cells.plus.Regulatory.space.T.space.cells	0.520833	0.476374	1	0.496732	0.521062	-1	0.496732	0.521062
Cytotoxic.space.T.space.cells.plus.Naive.space.B.space.cells2NK.space.cells.plus.Plasma.space.cells	0.520833	0.476374	1	0.496732	0.521062	-1	0.496732	0.521062
Cytotoxic.space.T.space.cells.plus.Regulatory.space.T.space.cells2Memory.space.B.space.cells.plus.Monocytes	0.5625	0.385165	1	0.496732	0.521062	1	0.496732	0.521062
DC.minus.Monocytes2Cytotoxic.space.T.space.cells.plus.DC	0.5625	0.385165	1	0.496732	0.521062	1	0.496732	0.521062
DC.minus.Monocytes2Cytotoxic.space.T.space.cells.plus.Monocytes	0.5625	0.385165	1	0.496732	0.521062	1	0.496732	0.521062
DC.minus.Monocytes2Helper.space.T.space.cells.plus.Memory.space.B.space.cells	0.625	0.26044	1	0.496732	0.521062	1	0.496732	0.521062
DC.minus.Monocytes2Helper.space.T.space.cells.plus.Regulatory.space.T.space.cells	0.625	0.26044	1	0.496732	0.521062	1	0.496732	0.521062
DC.minus.NK.space.cells2Helper.space.T.space.cells	0.520833	0.476374	1	0.496732	0.521062	1	0.496732	0.521062
DC.minus.NK.space.cells2Helper.space.T.space.cells.plus.NK.space.cells	0.520833	0.476374	1	0.496732	0.521062	-1	0.496732	0.521062
DC.minus.NK.space.cells2Helper.space.T.space.cells.plus.Plasma.space.cells	0.520833	0.476374	1	0.496732	0.521062	1	0.496732	0.521062
DC.minus.NK.space.cells2Naive.space.B.space.cells.plus.NK.space.cells	0.5625	0.385165	-1	0.496732	0.521062	-1	0.496732	0.521062
DC.minus.Plasma.space.cells2Cytotoxic.space.T.space.cells.plus.Monocytes	0.5625	0.385165	-1	0.496732	0.521062	1	0.496732	0.521062
DC2Cytotoxic.space.T.space.cells.plus.Monocytes	0.5625	0.385165	-1	0.496732	0.521062	1	0.496732	0.521062
DC.plus.Helper.space.T.space.cells2DC.plus.Monocytes	0.666667	0.18956	1	0.496732	0.521062	1	0.496732	0.521062
DC.plus.Helper.space.T.space.cells2Helper.space.T.space.cells.plus.NK.space.cells	0.520833	0.476374	1	0.496732	0.521062	-1	0.496732	0.521062
DC.plus.Memory.space.B.space.cells2Helper.space.T.space.cells.plus.NK.space.cells	0.520833	0.476374	-1	0.496732	0.521062	-1	0.496732	0.521062
DC.plus.Monocytes2DC.plus.Helper.space.T.space.cells	0.666667	0.18956	-1	0.496732	0.521062	-1	0.496732	0.521062
DC.plus.Monocytes2Helper.space.T.space.cells	0.666667	0.18956	-1	0.496732	0.521062	-1	0.496732	0.521062
DC.plus.Monocytes2Helper.space.T.space.cells.plus.Memory.space.B.space.cells	0.645833	0.223077	-1	0.496732	0.521062	-1	0.496732	0.521062
DC.plus.Monocytes2Helper.space.T.space.cells.plus.Plasma.space.cells	0.666667	0.18956	-1	0.496732	0.521062	-1	0.496732	0.521062
DC.plus.Naive.space.B.space.cells2Naive.space.B.space.cells.plus.NK.space.cells	0.5625	0.385165	-1	0.496732	0.521062	-1	0.496732	0.521062
DC.plus.Plasma.space.cells2DC	0.520833	0.476374	1	0.496732	0.521062	1	0.496732	0.521062
DC.plus.Plasma.space.cells2Helper.space.T.space.cells.plus.Memory.space.B.space.cells	0.5625	0.385165	-1	0.496732	0.521062	1	0.496732	0.521062
Helper.space.T.space.cells.minus.Memory.space.B.space.cells2DC.plus.Regulatory.space.T.space.cells	0.604167	0.299451	1	0.496732	0.521062	-1	0.496732	0.521062
Helper.space.T.space.cells.minus.Monocytes2DC.plus.Helper.space.T.space.cells	0.666667	0.18956	1	0.496732	0.521062	1	0.496732	0.521062
Helper.space.T.space.cells.minus.Monocytes2DC.plus.Monocytes	0.666667	0.18956	1	0.496732	0.521062	1	0.496732	0.521062
Helper.space.T.space.cells.minus.Monocytes2Helper.space.T.space.cells	0.666667	0.18956	1	0.496732	0.521062	1	0.496732	0.521062
Helper.space.T.space.cells.minus.Monocytes2Helper.space.T.space.cells.plus.Memory.space.B.space.cells	0.666667	0.18956	1	0.496732	0.521062	1	0.496732	0.521062
Helper.space.T.space.cells.minus.Monocytes2Helper.space.T.space.cells.plus.Monocytes	0.666667	0.18956	1	0.496732	0.521062	1	0.496732	0.521062
Helper.space.T.space.cells.minus.Monocytes2Helper.space.T.space.cells.plus.Naive.space.B.space.cells	0.645833	0.223077	1	0.496732	0.521062	1	0.496732	0.521062
Helper.space.T.space.cells.minus.Monocytes2Helper.space.T.space.cells.plus.Regulatory.space.T.space.cells	0.666667	0.18956	1	0.496732	0.521062	1	0.496732	0.521062
Helper.space.T.space.cells.minus.Monocytes2Helper.space.T.space.cells.plus.Plasma.space.cells	0.666667	0.18956	1	0.496732	0.521062	1	0.496732	0.521062
Helper.space.T.space.cells.minus.Monocytes2Memory.space.B.space.cells.plus.Monocytes	0.666667	0.18956	1	0.496732	0.521062	1	0.496732	0.521062
Helper.space.T.space.cells.minus.Monocytes2Monocytes	0.666667	0.18956	1	0.496732	0.521062	1	0.496732	0.521062
Helper.space.T.space.cells.minus.Monocytes2Monocytes.plus.Naive.space.B.space.cells	0.645833	0.223077	1	0.496732	0.521062	1	0.496732	0.521062
Helper.space.T.space.cells.minus.Monocytes2Monocytes.plus.Regulatory.space.T.space.cells	0.666667	0.18956	1	0.496732	0.521062	1	0.496732	0.521062
Helper.space.T.space.cells.minus.Monocytes2Monocytes.plus.Plasma.space.cells	0.666667	0.18956	1	0.496732	0.521062	1	0.496732	0.521062
Helper.space.T.space.cells.minus.NK.space.cells2Regulatory.space.T.space.cells	0.5625	0.385165	1	0.496732	0.521062	1	0.496732	0.521062
Helper.space.T.space.cells.minus.NK.space.cells2Regulatory.space.T.space.cells.plus.Plasma.space.cells	0.5625	0.385165	1	0.496732	0.521062	1	0.496732	0.521062
Helper.space.T.space.cells.minus.Regulatory.space.T.space.cells2Helper.space.T.space.cells.plus.Monocytes	0.666667	0.18956	1	0.496732	0.521062	1	0.496732	0.521062
Helper.space.T.space.cells.minus.Regulatory.space.T.space.cells2Memory.space.B.space.cells.plus.Monocytes	0.666667	0.18956	1	0.496732	0.521062	1	0.496732	0.521062
Helper.space.T.space.cells.minus.Regulatory.space.T.space.cells2Monocytes.plus.Regulatory.space.T.space.cells	0.666667	0.18956	1	0.496732	0.521062	1	0.496732	0.521062
Helper.space.T.space.cells.minus.Plasma.space.cells2DC.plus.Monocytes	0.666667	0.18956	1	0.496732	0.521062	1	0.496732	0.521062
Helper.space.T.space.cells2Cytotoxic.space.T.space.cells.plus.Monocytes	0.583333	0.341758	1	0.496732	0.521062	1	0.496732	0.521062
Helper.space.T.space.cells2DC.plus.Monocytes	0.666667	0.18956	1	0.496732	0.521062	1	0.496732	0.521062
Helper.space.T.space.cells2Helper.space.T.space.cells.plus.Monocytes	0.666667	0.18956	1	0.496732	0.521062	1	0.496732	0.521062
Helper.space.T.space.cells2Monocytes	0.666667	0.18956	1	0.496732	0.521062	1	0.496732	0.521062
Helper.space.T.space.cells2Monocytes.plus.NK.space.cells	0.645833	0.223077	1	0.496732	0.521062	1	0.496732	0.521062
Helper.space.T.space.cells.plus.Memory.space.B.space.cells2DC	0.5625	0.385165	1	0.496732	0.521062	-1	0.496732	0.521062
Helper.space.T.space.cells.plus.Memory.space.B.space.cells2DC.plus.Monocytes	0.645833	0.223077	1	0.496732	0.521062	1	0.496732	0.521062
Helper.space.T.space.cells.plus.Memory.space.B.space.cells2DC.plus.Plasma.space.cells	0.5625	0.385165	1	0.496732	0.521062	-1	0.496732	0.521062
Helper.space.T.space.cells.plus.Memory.space.B.space.cells2Memory.space.B.space.cells.plus.Monocytes	0.666667	0.18956	1	0.496732	0.521062	1	0.496732	0.521062
Helper.space.T.space.cells.plus.Memory.space.B.space.cells2Monocytes.plus.Plasma.space.cells	0.666667	0.18956	1	0.496732	0.521062	1	0.496732	0.521062
Helper.space.T.space.cells.plus.Monocytes2Helper.space.T.space.cells	0.666667	0.18956	-1	0.496732	0.521062	-1	0.496732	0.521062
Helper.space.T.space.cells.plus.Monocytes2Helper.space.T.space.cells.plus.Plasma.space.cells	0.666667	0.18956	-1	0.496732	0.521062	-1	0.496732	0.521062
Helper.space.T.space.cells.plus.Monocytes2Monocytes	0.666667	0.18956	1	0.496732	0.521062	1	0.496732	0.521062
Helper.space.T.space.cells.plus.Monocytes2Monocytes.plus.Regulatory.space.T.space.cells	0.666667	0.18956	1	0.496732	0.521062	1	0.496732	0.521062
Helper.space.T.space.cells.plus.Naive.space.B.space.cells2Monocytes.plus.Naive.space.B.space.cells	0.645833	0.223077	1	0.496732	0.521062	1	0.496732	0.521062
Helper.space.T.space.cells.plus.Regulatory.space.T.space.cells2Monocytes	0.666667	0.18956	1	0.496732	0.521062	1	0.496732	0.521062
Helper.space.T.space.cells.plus.Regulatory.space.T.space.cells2Monocytes.plus.Regulatory.space.T.space.cells	0.666667	0.18956	1	0.496732	0.521062	1	0.496732	0.521062
Helper.space.T.space.cells.plus.Regulatory.space.T.space.cells2Monocytes.plus.Plasma.space.cells	0.666667	0.18956	1	0.496732	0.521062	1	0.496732	0.521062
Helper.space.T.space.cells.plus.Plasma.space.cells2Cytotoxic.space.T.space.cells.plus.Monocytes	0.583333	0.341758	1	0.496732	0.521062	1	0.496732	0.521062
Helper.space.T.space.cells.plus.Plasma.space.cells2DC.plus.Monocytes	0.666667	0.18956	1	0.496732	0.521062	1	0.496732	0.521062
Helper.space.T.space.cells.plus.Plasma.space.cells2Helper.space.T.space.cells.plus.Monocytes	0.666667	0.18956	1	0.496732	0.521062	1	0.496732	0.521062
Helper.space.T.space.cells.plus.Plasma.space.cells2Monocytes	0.666667	0.18956	1	0.496732	0.521062	1	0.496732	0.521062
Helper.space.T.space.cells.plus.Plasma.space.cells2Monocytes.plus.Regulatory.space.T.space.cells	0.666667	0.18956	1	0.496732	0.521062	1	0.496732	0.521062
Helper.space.T.space.cells.plus.Plasma.space.cells2Monocytes.plus.Plasma.space.cells	0.666667	0.18956	1	0.496732	0.521062	1	0.496732	0.521062
Memory.space.B.space.cells.minus.NK.space.cells2DC.plus.Helper.space.T.space.cells	0.541667	0.430769	1	0.496732	0.521062	1	0.496732	0.521062
Memory.space.B.space.cells.minus.NK.space.cells2Helper.space.T.space.cells.plus.Naive.space.B.space.cells	0.541667	0.430769	1	0.496732	0.521062	1	0.496732	0.521062
Memory.space.B.space.cells.minus.NK.space.cells2Helper.space.T.space.cells.plus.Regulatory.space.T.space.cells	0.541667	0.430769	1	0.496732	0.521062	1	0.496732	0.521062
Memory.space.B.space.cells.plus.Monocytes2Cytotoxic.space.T.space.cells.plus.Regulatory.space.T.space.cells	0.5625	0.385165	-1	0.496732	0.521062	-1	0.496732	0.521062
Memory.space.B.space.cells.plus.Monocytes2Helper.space.T.space.cells.plus.Memory.space.B.space.cells	0.666667	0.18956	-1	0.496732	0.521062	-1	0.496732	0.521062
Memory.space.B.space.cells.plus.Regulatory.space.T.space.cells2Cytotoxic.space.T.space.cells.plus.Monocytes	0.541667	0.430769	-1	0.496732	0.521062	-1	0.496732	0.521062
Monocytes.minus.Naive.space.B.space.cells2Cytotoxic.space.T.space.cells	0.541667	0.430769	-1	0.496732	0.521062	-1	0.496732	0.521062
Monocytes.minus.Naive.space.B.space.cells2Cytotoxic.space.T.space.cells.plus.DC	0.5625	0.385165	-1	0.496732	0.521062	-1	0.496732	0.521062
Monocytes.minus.Naive.space.B.space.cells2Cytotoxic.space.T.space.cells.plus.Regulatory.space.T.space.cells	0.5625	0.385165	-1	0.496732	0.521062	-1	0.496732	0.521062
Monocytes.minus.Naive.space.B.space.cells2Cytotoxic.space.T.space.cells.plus.Plasma.space.cells	0.541667	0.430769	-1	0.496732	0.521062	-1	0.496732	0.521062
Monocytes.minus.Regulatory.space.T.space.cells2Cytotoxic.space.T.space.cells.plus.DC	0.5625	0.385165	-1	0.496732	0.521062	-1	0.496732	0.521062
Monocytes.minus.Regulatory.space.T.space.cells2Cytotoxic.space.T.space.cells.plus.Memory.space.B.space.cells	0.604167	0.299451	-1	0.496732	0.521062	-1	0.496732	0.521062
Monocytes.minus.Regulatory.space.T.space.cells2DC.plus.Helper.space.T.space.cells	0.625	0.26044	-1	0.496732	0.521062	-1	0.496732	0.521062
Monocytes.minus.Regulatory.space.T.space.cells2Helper.space.T.space.cells	0.666667	0.18956	-1	0.496732	0.521062	-1	0.496732	0.521062
Monocytes.minus.Regulatory.space.T.space.cells2Helper.space.T.space.cells.plus.Plasma.space.cells	0.666667	0.18956	-1	0.496732	0.521062	-1	0.496732	0.521062
Monocytes.minus.Plasma.space.cells2Cytotoxic.space.T.space.cells.plus.DC	0.5625	0.385165	-1	0.496732	0.521062	-1	0.496732	0.521062
Monocytes.minus.Plasma.space.cells2Cytotoxic.space.T.space.cells.plus.Memory.space.B.space.cells	0.583333	0.341758	-1	0.496732	0.521062	-1	0.496732	0.521062
Monocytes.minus.Plasma.space.cells2Helper.space.T.space.cells	0.666667	0.18956	-1	0.496732	0.521062	-1	0.496732	0.521062
Monocytes.minus.Plasma.space.cells2Helper.space.T.space.cells.plus.Monocytes	0.666667	0.18956	-1	0.496732	0.521062	-1	0.496732	0.521062
Monocytes.minus.Plasma.space.cells2Helper.space.T.space.cells.plus.Regulatory.space.T.space.cells	0.666667	0.18956	-1	0.496732	0.521062	-1	0.496732	0.521062
Monocytes.minus.Plasma.space.cells2Helper.space.T.space.cells.plus.Plasma.space.cells	0.666667	0.18956	-1	0.496732	0.521062	-1	0.496732	0.521062
Monocytes2Cytotoxic.space.T.space.cells.plus.DC	0.5625	0.385165	-1	0.496732	0.521062	-1	0.496732	0.521062
Monocytes2Cytotoxic.space.T.space.cells.plus.Memory.space.B.space.cells	0.583333	0.341758	-1	0.496732	0.521062	-1	0.496732	0.521062
Monocytes2Helper.space.T.space.cells	0.666667	0.18956	-1	0.496732	0.521062	-1	0.496732	0.521062
Monocytes2Helper.space.T.space.cells.plus.Monocytes	0.666667	0.18956	-1	0.496732	0.521062	-1	0.496732	0.521062
Monocytes2Helper.space.T.space.cells.plus.Regulatory.space.T.space.cells	0.666667	0.18956	-1	0.496732	0.521062	-1	0.496732	0.521062
Monocytes2Helper.space.T.space.cells.plus.Plasma.space.cells	0.666667	0.18956	-1	0.496732	0.521062	-1	0.496732	0.521062
Monocytes.plus.Naive.space.B.space.cells2DC	0.520833	0.476374	-1	0.496732	0.521062	-1	0.496732	0.521062
Monocytes.plus.Naive.space.B.space.cells2Helper.space.T.space.cells.plus.Naive.space.B.space.cells	0.645833	0.223077	-1	0.496732	0.521062	-1	0.496732	0.521062
Monocytes.plus.NK.space.cells2DC.plus.Memory.space.B.space.cells	0.541667	0.430769	-1	0.496732	0.521062	-1	0.496732	0.521062
Monocytes.plus.NK.space.cells2Helper.space.T.space.cells	0.645833	0.223077	-1	0.496732	0.521062	-1	0.496732	0.521062
Monocytes.plus.NK.space.cells2Memory.space.B.space.cells.plus.Regulatory.space.T.space.cells	0.520833	0.476374	-1	0.496732	0.521062	-1	0.496732	0.521062
Monocytes.plus.Regulatory.space.T.space.cells2Helper.space.T.space.cells.plus.Monocytes	0.666667	0.18956	-1	0.496732	0.521062	-1	0.496732	0.521062
Monocytes.plus.Regulatory.space.T.space.cells2Helper.space.T.space.cells.plus.Regulatory.space.T.space.cells	0.666667	0.18956	-1	0.496732	0.521062	-1	0.496732	0.521062
Monocytes.plus.Regulatory.space.T.space.cells2Helper.space.T.space.cells.plus.Plasma.space.cells	0.666667	0.18956	-1	0.496732	0.521062	-1	0.496732	0.521062
Monocytes.plus.Plasma.space.cells2Cytotoxic.space.T.space.cells.plus.Memory.space.B.space.cells	0.583333	0.341758	-1	0.496732	0.521062	-1	0.496732	0.521062
Monocytes.plus.Plasma.space.cells2Helper.space.T.space.cells.plus.Memory.space.B.space.cells	0.666667	0.18956	-1	0.496732	0.521062	-1	0.496732	0.521062
Monocytes.plus.Plasma.space.cells2Helper.space.T.space.cells.plus.Regulatory.space.T.space.cells	0.666667	0.18956	-1	0.496732	0.521062	-1	0.496732	0.521062
Monocytes.plus.Plasma.space.cells2Helper.space.T.space.cells.plus.Plasma.space.cells	0.666667	0.18956	-1	0.496732	0.521062	-1	0.496732	0.521062
NK.space.cells.minus.Regulatory.space.T.space.cells2DC.plus.Helper.space.T.space.cells	0.583333	0.341758	-1	0.496732	0.521062	-1	0.496732	0.521062
NK.space.cells.minus.Plasma.space.cells2Cytotoxic.space.T.space.cells.plus.Naive.space.B.space.cells	0.520833	0.476374	-1	0.496732	0.521062	1	0.496732	0.521062
NK.space.cells.minus.Plasma.space.cells2DC.plus.Helper.space.T.space.cells	0.5625	0.385165	-1	0.496732	0.521062	-1	0.496732	0.521062
NK.space.cells2Cytotoxic.space.T.space.cells.plus.Naive.space.B.space.cells	0.520833	0.476374	-1	0.496732	0.521062	1	0.496732	0.521062
NK.space.cells2DC.plus.Helper.space.T.space.cells	0.5625	0.385165	-1	0.496732	0.521062	-1	0.496732	0.521062
NK.space.cells.plus.Regulatory.space.T.space.cells2Cytotoxic.space.T.space.cells.plus.Helper.space.T.space.cells	0.645833	0.223077	-1	0.496732	0.521062	1	0.496732	0.521062
NK.space.cells.plus.Regulatory.space.T.space.cells2Cytotoxic.space.T.space.cells.plus.Naive.space.B.space.cells	0.520833	0.476374	-1	0.496732	0.521062	1	0.496732	0.521062
NK.space.cells.plus.Plasma.space.cells2Cytotoxic.space.T.space.cells.plus.Naive.space.B.space.cells	0.520833	0.476374	-1	0.496732	0.521062	1	0.496732	0.521062
Regulatory.space.T.space.cells.minus.Plasma.space.cells2DC.plus.NK.space.cells	0.541667	0.430769	-1	0.496732	0.521062	-1	0.496732	0.521062
Cytotoxic.space.T.space.cells.minus.DC2Memory.space.B.space.cells.plus.Naive.space.B.space.cells	0.5	0.523626	-1	0.575163	0.280181	-1	0.5	0.523626
Cytotoxic.space.T.space.cells.minus.DC2Naive.space.B.space.cells.plus.Plasma.space.cells	0.5	0.523626	-1	0.633987	0.143587	-1	0.5	0.523626
Cytotoxic.space.T.space.cells.minus.Memory.space.B.space.cells2Cytotoxic.space.T.space.cells	0.5	0.523626	-1	0.496732	0.521062	-1	0.496732	0.523626
Cytotoxic.space.T.space.cells.minus.Memory.space.B.space.cells2Cytotoxic.space.T.space.cells.plus.DC	0.5	0.523626	-1	0.51634	0.457932	-1	0.5	0.523626
Cytotoxic.space.T.space.cells.minus.Memory.space.B.space.cells2Cytotoxic.space.T.space.cells.plus.Memory.space.B.space.cells	0.5	0.523626	-1	0.503268	0.5	1	0.5	0.523626
Cytotoxic.space.T.space.cells.minus.Memory.space.B.space.cells2Cytotoxic.space.T.space.cells.plus.NK.space.cells	0.5	0.523626	1	0.562092	0.31701	-1	0.5	0.523626
Cytotoxic.space.T.space.cells.minus.Memory.space.B.space.cells2Cytotoxic.space.T.space.cells.plus.Plasma.space.cells	0.5	0.523626	-1	0.496732	0.521062	-1	0.496732	0.523626
Cytotoxic.space.T.space.cells.minus.Memory.space.B.space.cells2Memory.space.B.space.cells	0.5	0.523626	1	0.503268	0.5	1	0.5	0.523626
Cytotoxic.space.T.space.cells.minus.Memory.space.B.space.cells2Memory.space.B.space.cells.plus.NK.space.cells	0.5	0.523626	1	0.562092	0.31701	-1	0.5	0.523626
Cytotoxic.space.T.space.cells.minus.Memory.space.B.space.cells2Memory.space.B.space.cells.plus.Plasma.space.cells	0.5	0.523626	1	0.503268	0.5	1	0.5	0.523626
Cytotoxic.space.T.space.cells.minus.Memory.space.B.space.cells2Naive.space.B.space.cells.plus.Regulatory.space.T.space.cells	0.5	0.523626	-1	0.614379	0.183323	-1	0.5	0.523626
Cytotoxic.space.T.space.cells.minus.Memory.space.B.space.cells2NK.space.cells	0.5	0.523626	1	0.581699	0.262547	-1	0.5	0.523626
Cytotoxic.space.T.space.cells.minus.Memory.space.B.space.cells2NK.space.cells.plus.Regulatory.space.T.space.cells	0.5	0.523626	1	0.581699	0.262547	-1	0.5	0.523626
Cytotoxic.space.T.space.cells.minus.Memory.space.B.space.cells2NK.space.cells.plus.Plasma.space.cells	0.5	0.523626	1	0.581699	0.262547	-1	0.5	0.523626
Cytotoxic.space.T.space.cells.minus.NK.space.cells2Cytotoxic.space.T.space.cells	0.5	0.523626	1	0.555556	0.336131	-1	0.5	0.523626
Cytotoxic.space.T.space.cells.minus.NK.space.cells2Cytotoxic.space.T.space.cells.plus.DC	0.5	0.523626	1	0.555556	0.336131	-1	0.5	0.523626
Cytotoxic.space.T.space.cells.minus.NK.space.cells2Cytotoxic.space.T.space.cells.plus.Naive.space.B.space.cells	0.5	0.523626	1	0.588235	0.245476	-1	0.5	0.523626
Cytotoxic.space.T.space.cells.minus.NK.space.cells2Cytotoxic.space.T.space.cells.plus.NK.space.cells	0.5	0.523626	1	0.555556	0.336131	-1	0.5	0.523626
Cytotoxic.space.T.space.cells.minus.NK.space.cells2Cytotoxic.space.T.space.cells.plus.Regulatory.space.T.space.cells	0.5	0.523626	1	0.555556	0.336131	-1	0.5	0.523626
Cytotoxic.space.T.space.cells.minus.NK.space.cells2Cytotoxic.space.T.space.cells.plus.Plasma.space.cells	0.5	0.523626	1	0.555556	0.336131	-1	0.5	0.523626
Cytotoxic.space.T.space.cells.minus.NK.space.cells2DC.plus.NK.space.cells	0.5	0.523626	1	0.555556	0.336131	-1	0.5	0.523626
Cytotoxic.space.T.space.cells.minus.NK.space.cells2Naive.space.B.space.cells	0.5	0.523626	-1	0.509804	0.478938	-1	0.5	0.523626
Cytotoxic.space.T.space.cells.minus.NK.space.cells2Naive.space.B.space.cells.plus.NK.space.cells	0.5	0.523626	-1	0.588235	0.245476	-1	0.5	0.523626
Cytotoxic.space.T.space.cells.minus.NK.space.cells2Naive.space.B.space.cells.plus.Plasma.space.cells	0.5	0.523626	-1	0.503268	0.5	-1	0.5	0.523626
Cytotoxic.space.T.space.cells.minus.NK.space.cells2NK.space.cells	0.5	0.523626	1	0.555556	0.336131	-1	0.5	0.523626
Cytotoxic.space.T.space.cells.minus.NK.space.cells2NK.space.cells.plus.Regulatory.space.T.space.cells	0.5	0.523626	1	0.555556	0.336131	-1	0.5	0.523626
Cytotoxic.space.T.space.cells.minus.NK.space.cells2NK.space.cells.plus.Plasma.space.cells	0.5	0.523626	1	0.555556	0.336131	-1	0.5	0.523626
Cytotoxic.space.T.space.cells.minus.Regulatory.space.T.space.cells2Memory.space.B.space.cells.plus.NK.space.cells	0.5	0.523626	1	0.568627	0.298348	-1	0.5	0.523626
Cytotoxic.space.T.space.cells.minus.Regulatory.space.T.space.cells2Naive.space.B.space.cells.plus.Plasma.space.cells	0.5	0.523626	-1	0.633987	0.143587	-1	0.5	0.523626
Cytotoxic.space.T.space.cells.minus.Plasma.space.cells2Cytotoxic.space.T.space.cells.plus.Memory.space.B.space.cells	0.5	0.523626	-1	0.503268	0.5	1	0.5	0.523626
Cytotoxic.space.T.space.cells.minus.Plasma.space.cells2Memory.space.B.space.cells	0.5	0.523626	1	0.503268	0.5	1	0.5	0.523626
Cytotoxic.space.T.space.cells.minus.Plasma.space.cells2Memory.space.B.space.cells.plus.Plasma.space.cells	0.5	0.523626	1	0.503268	0.5	1	0.5	0.523626
Cytotoxic.space.T.space.cells.minus.Plasma.space.cells2Naive.space.B.space.cells.plus.Regulatory.space.T.space.cells	0.5	0.523626	-1	0.660131	0.0999914	-1	0.5	0.523626
Cytotoxic.space.T.space.cells2Cytotoxic.space.T.space.cells.plus.Memory.space.B.space.cells	0.5	0.523626	-1	0.503268	0.5	1	0.5	0.523626
Cytotoxic.space.T.space.cells2Cytotoxic.space.T.space.cells.plus.NK.space.cells	0.5	0.523626	1	0.555556	0.336131	-1	0.5	0.523626
Cytotoxic.space.T.space.cells2DC.plus.NK.space.cells	0.5	0.523626	1	0.581699	0.262547	-1	0.5	0.523626
Cytotoxic.space.T.space.cells2Memory.space.B.space.cells	0.5	0.523626	1	0.503268	0.5	1	0.5	0.523626
Cytotoxic.space.T.space.cells2Memory.space.B.space.cells.plus.Plasma.space.cells	0.5	0.523626	1	0.503268	0.5	1	0.5	0.523626
Cytotoxic.space.T.space.cells2Naive.space.B.space.cells.plus.Regulatory.space.T.space.cells	0.5	0.523626	-1	0.653595	0.109898	-1	0.5	0.523626
Cytotoxic.space.T.space.cells2NK.space.cells	0.5	0.523626	1	0.555556	0.336131	-1	0.5	0.523626
Cytotoxic.space.T.space.cells2NK.space.cells.plus.Regulatory.space.T.space.cells	0.5	0.523626	1	0.562092	0.31701	-1	0.5	0.523626
Cytotoxic.space.T.space.cells2NK.space.cells.plus.Plasma.space.cells	0.5	0.523626	1	0.555556	0.336131	-1	0.5	0.523626
Cytotoxic.space.T.space.cells.plus.DC2DC.plus.NK.space.cells	0.5	0.523626	1	0.555556	0.336131	-1	0.5	0.523626
Cytotoxic.space.T.space.cells.plus.DC2Memory.space.B.space.cells.plus.Regulatory.space.T.space.cells	0.5	0.523626	1	0.509804	0.478938	1	0.5	0.523626
Cytotoxic.space.T.space.cells.plus.DC2Naive.space.B.space.cells	0.5	0.523626	-1	0.627451	0.156159	-1	0.5	0.523626
Cytotoxic.space.T.space.cells.plus.DC2Naive.space.B.space.cells.plus.Plasma.space.cells	0.5	0.523626	-1	0.627451	0.156159	-1	0.5	0.523626
Cytotoxic.space.T.space.cells.plus.DC2NK.space.cells	0.5	0.523626	1	0.594771	0.228997	-1	0.5	0.523626
Cytotoxic.space.T.space.cells.plus.DC2NK.space.cells.plus.Regulatory.space.T.space.cells	0.5	0.523626	1	0.568627	0.298348	-1	0.5	0.523626
Cytotoxic.space.T.space.cells.plus.DC2NK.space.cells.plus.Plasma.space.cells	0.5	0.523626	1	0.601307	0.213132	-1	0.5	0.523626
Cytotoxic.space.T.space.cells.plus.Memory.space.B.space.cells2Cytotoxic.space.T.space.cells	0.5	0.523626	1	0.496732	0.521062	1	0.496732	0.523626
Cytotoxic.space.T.space.cells.plus.Memory.space.B.space.cells2Cytotoxic.space.T.space.cells.plus.Plasma.space.cells	0.5	0.523626	1	0.496732	0.521062	1	0.496732	0.523626
Cytotoxic.space.T.space.cells.plus.Memory.space.B.space.cells2Memory.space.B.space.cells	0.5	0.523626	1	0.503268	0.5	1	0.5	0.523626
Cytotoxic.space.T.space.cells.plus.Memory.space.B.space.cells2Memory.space.B.space.cells.plus.Plasma.space.cells	0.5	0.523626	1	0.503268	0.5	1	0.5	0.523626
Cytotoxic.space.T.space.cells.plus.Memory.space.B.space.cells2Naive.space.B.space.cells	0.5	0.523626	-1	0.633987	0.143587	-1	0.5	0.523626
Cytotoxic.space.T.space.cells.plus.Memory.space.B.space.cells2Naive.space.B.space.cells.plus.Plasma.space.cells	0.5	0.523626	-1	0.640523	0.131688	-1	0.5	0.523626
Cytotoxic.space.T.space.cells.plus.Naive.space.B.space.cells2Cytotoxic.space.T.space.cells.plus.Regulatory.space.T.space.cells	0.5	0.523626	-1	0.594771	0.228997	1	0.5	0.523626
Cytotoxic.space.T.space.cells.plus.Naive.space.B.space.cells2Cytotoxic.space.T.space.cells.plus.Plasma.space.cells	0.5	0.523626	-1	0.627451	0.156159	1	0.5	0.523626
Cytotoxic.space.T.space.cells.plus.Naive.space.B.space.cells2Memory.space.B.space.cells.plus.NK.space.cells	0.5	0.523626	1	0.509804	0.478938	-1	0.5	0.523626
Cytotoxic.space.T.space.cells.plus.Naive.space.B.space.cells2Naive.space.B.space.cells.plus.NK.space.cells	0.5	0.523626	-1	0.588235	0.245476	-1	0.5	0.523626
Cytotoxic.space.T.space.cells.plus.NK.space.cells2Cytotoxic.space.T.space.cells	0.5	0.523626	-1	0.555556	0.336131	1	0.5	0.523626
Cytotoxic.space.T.space.cells.plus.NK.space.cells2Cytotoxic.space.T.space.cells.plus.Naive.space.B.space.cells	0.5	0.523626	1	0.529412	0.416313	-1	0.5	0.523626
Cytotoxic.space.T.space.cells.plus.NK.space.cells2Cytotoxic.space.T.space.cells.plus.Plasma.space.cells	0.5	0.523626	-1	0.555556	0.336131	1	0.5	0.523626
Cytotoxic.space.T.space.cells.plus.NK.space.cells2Memory.space.B.space.cells	0.5	0.523626	1	0.562092	0.31701	1	0.5	0.523626
Cytotoxic.space.T.space.cells.plus.NK.space.cells2Memory.space.B.space.cells.plus.Naive.space.B.space.cells	0.5	0.523626	-1	0.568627	0.298348	-1	0.5	0.523626
Cytotoxic.space.T.space.cells.plus.NK.space.cells2Memory.space.B.space.cells.plus.NK.space.cells	0.5	0.523626	1	0.562092	0.31701	-1	0.5	0.523626
Cytotoxic.space.T.space.cells.plus.NK.space.cells2Naive.space.B.space.cells	0.5	0.523626	-1	0.660131	0.0999914	-1	0.5	0.523626
Cytotoxic.space.T.space.cells.plus.NK.space.cells2Naive.space.B.space.cells.plus.Plasma.space.cells	0.5	0.523626	-1	0.660131	0.0999914	-1	0.5	0.523626
Cytotoxic.space.T.space.cells.plus.NK.space.cells2NK.space.cells	0.5	0.523626	1	0.555556	0.336131	-1	0.5	0.523626
Cytotoxic.space.T.space.cells.plus.Regulatory.space.T.space.cells2Cytotoxic.space.T.space.cells.plus.Naive.space.B.space.cells	0.5	0.523626	1	0.594771	0.228997	-1	0.5	0.523626
Cytotoxic.space.T.space.cells.plus.Regulatory.space.T.space.cells2DC.plus.NK.space.cells	0.5	0.523626	1	0.575163	0.280181	-1	0.5	0.523626
Cytotoxic.space.T.space.cells.plus.Regulatory.space.T.space.cells2Memory.space.B.space.cells	0.5	0.523626	1	0.503268	0.5	1	0.5	0.523626
Cytotoxic.space.T.space.cells.plus.Regulatory.space.T.space.cells2Memory.space.B.space.cells.plus.Plasma.space.cells	0.5	0.523626	1	0.509804	0.478938	1	0.5	0.523626
Cytotoxic.space.T.space.cells.plus.Regulatory.space.T.space.cells2Naive.space.B.space.cells	0.5	0.523626	-1	0.620915	0.169407	-1	0.5	0.523626
Cytotoxic.space.T.space.cells.plus.Regulatory.space.T.space.cells2Naive.space.B.space.cells.plus.Plasma.space.cells	0.5	0.523626	-1	0.627451	0.156159	-1	0.5	0.523626
Cytotoxic.space.T.space.cells.plus.Regulatory.space.T.space.cells2NK.space.cells	0.5	0.523626	1	0.568627	0.298348	-1	0.5	0.523626
Cytotoxic.space.T.space.cells.plus.Regulatory.space.T.space.cells2NK.space.cells.plus.Regulatory.space.T.space.cells	0.5	0.523626	1	0.555556	0.336131	-1	0.5	0.523626
Cytotoxic.space.T.space.cells.plus.Regulatory.space.T.space.cells2NK.space.cells.plus.Plasma.space.cells	0.5	0.523626	1	0.562092	0.31701	-1	0.5	0.523626
Cytotoxic.space.T.space.cells.plus.Plasma.space.cells2Cytotoxic.space.T.space.cells	0.5	0.523626	1	0.51634	0.457932	1	0.5	0.523626
Cytotoxic.space.T.space.cells.plus.Plasma.space.cells2Cytotoxic.space.T.space.cells.plus.Memory.space.B.space.cells	0.5	0.523626	-1	0.503268	0.5	1	0.5	0.523626
Cytotoxic.space.T.space.cells.plus.Plasma.space.cells2Cytotoxic.space.T.space.cells.plus.Naive.space.B.space.cells	0.5	0.523626	1	0.627451	0.156159	-1	0.5	0.523626
Cytotoxic.space.T.space.cells.plus.Plasma.space.cells2Cytotoxic.space.T.space.cells.plus.NK.space.cells	0.5	0.523626	1	0.555556	0.336131	-1	0.5	0.523626
Cytotoxic.space.T.space.cells.plus.Plasma.space.cells2DC.plus.NK.space.cells	0.5	0.523626	1	0.581699	0.262547	-1	0.5	0.523626
Cytotoxic.space.T.space.cells.plus.Plasma.space.cells2Memory.space.B.space.cells	0.5	0.523626	1	0.503268	0.5	1	0.5	0.523626
Cytotoxic.space.T.space.cells.plus.Plasma.space.cells2Memory.space.B.space.cells.plus.Plasma.space.cells	0.5	0.523626	1	0.503268	0.5	1	0.5	0.523626
Cytotoxic.space.T.space.cells.plus.Plasma.space.cells2Naive.space.B.space.cells	0.5	0.523626	-1	0.627451	0.156159	-1	0.5	0.523626
Cytotoxic.space.T.space.cells.plus.Plasma.space.cells2Naive.space.B.space.cells.plus.Regulatory.space.T.space.cells	0.5	0.523626	-1	0.653595	0.109898	-1	0.5	0.523626
Cytotoxic.space.T.space.cells.plus.Plasma.space.cells2NK.space.cells	0.5	0.523626	1	0.555556	0.336131	-1	0.5	0.523626
Cytotoxic.space.T.space.cells.plus.Plasma.space.cells2NK.space.cells.plus.Regulatory.space.T.space.cells	0.5	0.523626	1	0.562092	0.31701	-1	0.5	0.523626
Cytotoxic.space.T.space.cells.plus.Plasma.space.cells2NK.space.cells.plus.Plasma.space.cells	0.5	0.523626	1	0.555556	0.336131	-1	0.5	0.523626
DC.minus.Memory.space.B.space.cells2DC.plus.Helper.space.T.space.cells	0.5	0.523626	1	0.555556	0.336131	1	0.5	0.523626
DC.minus.Memory.space.B.space.cells2Helper.space.T.space.cells.plus.Memory.space.B.space.cells	0.5	0.523626	1	0.555556	0.336131	1	0.5	0.523626
DC.minus.NK.space.cells2Cytotoxic.space.T.space.cells	0.5	0.523626	1	0.581699	0.262547	-1	0.5	0.523626
DC.minus.NK.space.cells2Cytotoxic.space.T.space.cells.plus.Plasma.space.cells	0.5	0.523626	1	0.588235	0.245476	-1	0.5	0.523626
DC.minus.NK.space.cells2DC.plus.Regulatory.space.T.space.cells	0.5	0.523626	1	0.496732	0.521062	1	0.496732	0.523626
DC.minus.NK.space.cells2Memory.space.B.space.cells	0.5	0.523626	-1	0.568627	0.298348	-1	0.5	0.523626
DC.minus.NK.space.cells2Memory.space.B.space.cells.plus.NK.space.cells	0.5	0.523626	-1	0.542484	0.375576	-1	0.5	0.523626
DC.minus.NK.space.cells2Memory.space.B.space.cells.plus.Plasma.space.cells	0.5	0.523626	-1	0.54902	0.355668	-1	0.5	0.523626
DC.minus.NK.space.cells2Naive.space.B.space.cells.plus.Plasma.space.cells	0.5	0.523626	1	0.535948	0.395807	1	0.5	0.523626
DC.minus.NK.space.cells2NK.space.cells.plus.Regulatory.space.T.space.cells	0.5	0.523626	-1	0.503268	0.5	-1	0.5	0.523626
DC.minus.NK.space.cells2Regulatory.space.T.space.cells	0.5	0.523626	-1	0.509804	0.478938	1	0.5	0.523626
DC.minus.Regulatory.space.T.space.cells2Cytotoxic.space.T.space.cells.plus.Helper.space.T.space.cells	0.5	0.523626	-1	0.568627	0.298348	-1	0.5	0.523626
DC.minus.Regulatory.space.T.space.cells2Cytotoxic.space.T.space.cells.plus.NK.space.cells	0.5	0.523626	-1	0.575163	0.280181	-1	0.5	0.523626
DC.minus.Plasma.space.cells2DC	0.5	0.523626	-1	0.568627	0.298348	-1	0.5	0.523626
DC.minus.Plasma.space.cells2DC.plus.Regulatory.space.T.space.cells	0.5	0.523626	1	0.594771	0.228997	-1	0.5	0.523626
DC.minus.Plasma.space.cells2DC.plus.Plasma.space.cells	0.5	0.523626	-1	0.568627	0.298348	-1	0.5	0.523626
DC.minus.Plasma.space.cells2Memory.space.B.space.cells.plus.Monocytes	0.5	0.523626	1	0.535948	0.395807	1	0.5	0.523626
DC.minus.Plasma.space.cells2Memory.space.B.space.cells.plus.Regulatory.space.T.space.cells	0.5	0.523626	1	0.509804	0.478938	1	0.5	0.523626
DC.minus.Plasma.space.cells2Monocytes.plus.Naive.space.B.space.cells	0.5	0.523626	-1	0.509804	0.478938	-1	0.5	0.523626
DC.minus.Plasma.space.cells2Regulatory.space.T.space.cells	0.5	0.523626	1	0.594771	0.228997	-1	0.5	0.523626
DC.minus.Plasma.space.cells2Regulatory.space.T.space.cells.plus.Plasma.space.cells	0.5	0.523626	1	0.594771	0.228997	-1	0.5	0.523626
DC2DC.plus.Plasma.space.cells	0.5	0.523626	-1	0.568627	0.298348	-1	0.5	0.523626
DC2Helper.space.T.space.cells.plus.Monocytes	0.5	0.523626	-1	0.509804	0.478938	1	0.5	0.523626
DC2Memory.space.B.space.cells.plus.Monocytes	0.5	0.523626	1	0.54902	0.355668	1	0.5	0.523626
DC2Regulatory.space.T.space.cells.plus.Plasma.space.cells	0.5	0.523626	1	0.588235	0.245476	-1	0.5	0.523626
DC.plus.Helper.space.T.space.cells2Helper.space.T.space.cells.plus.Memory.space.B.space.cells	0.5	0.523626	1	0.555556	0.336131	1	0.5	0.523626
DC.plus.Memory.space.B.space.cells2Cytotoxic.space.T.space.cells.plus.DC	0.5	0.523626	1	0.51634	0.457932	1	0.5	0.523626
DC.plus.Memory.space.B.space.cells2Cytotoxic.space.T.space.cells.plus.Regulatory.space.T.space.cells	0.5	0.523626	1	0.51634	0.457932	1	0.5	0.523626
DC.plus.Memory.space.B.space.cells2DC.plus.NK.space.cells	0.5	0.523626	-1	0.522876	0.437039	-1	0.5	0.523626
DC.plus.Memory.space.B.space.cells2Memory.space.B.space.cells.plus.NK.space.cells	0.5	0.523626	-1	0.542484	0.375576	-1	0.5	0.523626
DC.plus.Memory.space.B.space.cells2Monocytes.plus.Naive.space.B.space.cells	0.5	0.523626	1	0.542484	0.375576	-1	0.5	0.523626
DC.plus.Naive.space.B.space.cells2Helper.space.T.space.cells.plus.Memory.space.B.space.cells	0.5	0.523626	-1	0.601307	0.213132	1	0.5	0.523626
DC.plus.NK.space.cells2Cytotoxic.space.T.space.cells	0.5	0.523626	-1	0.581699	0.262547	1	0.5	0.523626
DC.plus.NK.space.cells2Cytotoxic.space.T.space.cells.plus.DC	0.5	0.523626	-1	0.555556	0.336131	1	0.5	0.523626
DC.plus.NK.space.cells2Cytotoxic.space.T.space.cells.plus.Regulatory.space.T.space.cells	0.5	0.523626	-1	0.575163	0.280181	1	0.5	0.523626
DC.plus.NK.space.cells2Cytotoxic.space.T.space.cells.plus.Plasma.space.cells	0.5	0.523626	-1	0.581699	0.262547	1	0.5	0.523626
DC.plus.NK.space.cells2DC.plus.Regulatory.space.T.space.cells	0.5	0.523626	-1	0.503268	0.5	-1	0.5	0.523626
DC.plus.NK.space.cells2Memory.space.B.space.cells	0.5	0.523626	1	0.562092	0.31701	1	0.5	0.523626
DC.plus.NK.space.cells2Memory.space.B.space.cells.plus.Naive.space.B.space.cells	0.5	0.523626	-1	0.522876	0.437039	-1	0.5	0.523626
DC.plus.NK.space.cells2Memory.space.B.space.cells.plus.Plasma.space.cells	0.5	0.523626	1	0.555556	0.336131	1	0.5	0.523626
DC.plus.NK.space.cells2Regulatory.space.T.space.cells.plus.Plasma.space.cells	0.5	0.523626	1	0.522876	0.437039	-1	0.5	0.523626
DC.plus.Regulatory.space.T.space.cells2DC.plus.NK.space.cells	0.5	0.523626	-1	0.496732	0.521062	-1	0.496732	0.523626
DC.plus.Regulatory.space.T.space.cells2NK.space.cells.plus.Regulatory.space.T.space.cells	0.5	0.523626	-1	0.503268	0.5	-1	0.5	0.523626
DC.plus.Regulatory.space.T.space.cells2NK.space.cells.plus.Plasma.space.cells	0.5	0.523626	-1	0.496732	0.521062	-1	0.496732	0.523626
DC.plus.Regulatory.space.T.space.cells2Regulatory.space.T.space.cells.plus.Plasma.space.cells	0.5	0.523626	1	0.594771	0.228997	-1	0.5	0.523626
DC.plus.Plasma.space.cells2Helper.space.T.space.cells.plus.Monocytes	0.5	0.523626	-1	0.509804	0.478938	1	0.5	0.523626
Helper.space.T.space.cells.minus.Naive.space.B.space.cells2DC.plus.Memory.space.B.space.cells	0.5	0.523626	-1	0.522876	0.437039	-1	0.5	0.523626
Helper.space.T.space.cells.minus.Naive.space.B.space.cells2Memory.space.B.space.cells.plus.Regulatory.space.T.space.cells	0.5	0.523626	-1	0.509804	0.478938	-1	0.5	0.523626
Helper.space.T.space.cells.minus.NK.space.cells2Memory.space.B.space.cells.plus.Naive.space.B.space.cells	0.5	0.523626	-1	0.509804	0.478938	1	0.5	0.523626
Helper.space.T.space.cells.minus.NK.space.cells2Naive.space.B.space.cells.plus.Regulatory.space.T.space.cells	0.5	0.523626	-1	0.503268	0.5	-1	0.5	0.523626
Helper.space.T.space.cells.minus.Plasma.space.cells2Helper.space.T.space.cells	0.5	0.523626	1	0.54902	0.355668	-1	0.5	0.523626
Helper.space.T.space.cells.minus.Plasma.space.cells2Helper.space.T.space.cells.plus.Plasma.space.cells	0.5	0.523626	1	0.54902	0.355668	-1	0.5	0.523626
Helper.space.T.space.cells2Helper.space.T.space.cells.plus.Plasma.space.cells	0.5	0.523626	1	0.54902	0.355668	-1	0.5	0.523626
Helper.space.T.space.cells.plus.Memory.space.B.space.cells2DC.plus.Helper.space.T.space.cells	0.5	0.523626	-1	0.555556	0.336131	-1	0.5	0.523626
Helper.space.T.space.cells.plus.Memory.space.B.space.cells2DC.plus.Naive.space.B.space.cells	0.5	0.523626	1	0.601307	0.213132	-1	0.5	0.523626
Helper.space.T.space.cells.plus.Memory.space.B.space.cells2Helper.space.T.space.cells.plus.Regulatory.space.T.space.cells	0.5	0.523626	-1	0.640523	0.131688	-1	0.5	0.523626
Helper.space.T.space.cells.plus.Monocytes2DC	0.5	0.523626	-1	0.509804	0.478938	-1	0.5	0.523626
Helper.space.T.space.cells.plus.Monocytes2DC.plus.Plasma.space.cells	0.5	0.523626	-1	0.509804	0.478938	-1	0.5	0.523626
Helper.space.T.space.cells.plus.Monocytes2Memory.space.B.space.cells.plus.NK.space.cells	0.5	0.523626	-1	0.535948	0.395807	-1	0.5	0.523626
Helper.space.T.space.cells.plus.Monocytes2Naive.space.B.space.cells.plus.NK.space.cells	0.5	0.523626	-1	0.562092	0.31701	-1	0.5	0.523626
Helper.space.T.space.cells.plus.Monocytes2NK.space.cells	0.5	0.523626	-1	0.542484	0.375576	-1	0.5	0.523626
Helper.space.T.space.cells.plus.Naive.space.B.space.cells2Helper.space.T.space.cells.plus.NK.space.cells	0.5	0.523626	-1	0.54902	0.355668	1	0.5	0.523626
Helper.space.T.space.cells.plus.NK.space.cells2Helper.space.T.space.cells.plus.Naive.space.B.space.cells	0.5	0.523626	-1	0.54902	0.355668	-1	0.5	0.523626
Helper.space.T.space.cells.plus.Regulatory.space.T.space.cells2Helper.space.T.space.cells.plus.Memory.space.B.space.cells	0.5	0.523626	1	0.640523	0.131688	1	0.5	0.523626
Memory.space.B.space.cells.minus.Monocytes2DC	0.5	0.523626	1	0.503268	0.5	1	0.5	0.523626
Memory.space.B.space.cells.minus.Naive.space.B.space.cells2Cytotoxic.space.T.space.cells	0.5	0.523626	1	0.601307	0.213132	-1	0.5	0.523626
Memory.space.B.space.cells.minus.Naive.space.B.space.cells2Cytotoxic.space.T.space.cells.plus.NK.space.cells	0.5	0.523626	1	0.640523	0.131688	-1	0.5	0.523626
Memory.space.B.space.cells.minus.Naive.space.B.space.cells2DC.plus.Monocytes	0.5	0.523626	-1	0.627451	0.156159	-1	0.5	0.523626
Memory.space.B.space.cells.minus.Naive.space.B.space.cells2Helper.space.T.space.cells.plus.NK.space.cells	0.5	0.523626	1	0.666667	0.0907257	-1	0.5	0.523626
Memory.space.B.space.cells.minus.Naive.space.B.space.cells2Memory.space.B.space.cells.plus.Monocytes	0.5	0.523626	-1	0.633987	0.143587	-1	0.5	0.523626
Memory.space.B.space.cells.minus.Naive.space.B.space.cells2Memory.space.B.space.cells.plus.NK.space.cells	0.5	0.523626	1	0.660131	0.0999914	-1	0.5	0.523626
Memory.space.B.space.cells.minus.Naive.space.B.space.cells2Monocytes	0.5	0.523626	-1	0.627451	0.156159	-1	0.5	0.523626
Memory.space.B.space.cells.minus.Naive.space.B.space.cells2Monocytes.plus.Naive.space.B.space.cells	0.5	0.523626	-1	0.633987	0.143587	-1	0.5	0.523626
Memory.space.B.space.cells.minus.Naive.space.B.space.cells2Monocytes.plus.Regulatory.space.T.space.cells	0.5	0.523626	-1	0.627451	0.156159	-1	0.5	0.523626
Memory.space.B.space.cells.minus.Naive.space.B.space.cells2Monocytes.plus.Plasma.space.cells	0.5	0.523626	-1	0.627451	0.156159	-1	0.5	0.523626
Memory.space.B.space.cells.minus.Naive.space.B.space.cells2Naive.space.B.space.cells.plus.NK.space.cells	0.5	0.523626	-1	0.660131	0.0999914	-1	0.5	0.523626
Memory.space.B.space.cells.minus.NK.space.cells2DC.plus.NK.space.cells	0.5	0.523626	-1	0.522876	0.437039	-1	0.5	0.523626
Memory.space.B.space.cells.minus.NK.space.cells2Memory.space.B.space.cells	0.5	0.523626	-1	0.562092	0.31701	-1	0.5	0.523626
Memory.space.B.space.cells.minus.NK.space.cells2Memory.space.B.space.cells.plus.NK.space.cells	0.5	0.523626	-1	0.562092	0.31701	-1	0.5	0.523626
Memory.space.B.space.cells.minus.NK.space.cells2Memory.space.B.space.cells.plus.Plasma.space.cells	0.5	0.523626	-1	0.562092	0.31701	-1	0.5	0.523626
Memory.space.B.space.cells.minus.NK.space.cells2Naive.space.B.space.cells.plus.Plasma.space.cells	0.5	0.523626	1	0.522876	0.437039	1	0.5	0.523626
Memory.space.B.space.cells.minus.NK.space.cells2NK.space.cells	0.5	0.523626	-1	0.562092	0.31701	-1	0.5	0.523626
Memory.space.B.space.cells.minus.NK.space.cells2NK.space.cells.plus.Regulatory.space.T.space.cells	0.5	0.523626	-1	0.542484	0.375576	-1	0.5	0.523626
Memory.space.B.space.cells.minus.NK.space.cells2NK.space.cells.plus.Plasma.space.cells	0.5	0.523626	-1	0.562092	0.31701	-1	0.5	0.523626
Memory.space.B.space.cells.minus.Regulatory.space.T.space.cells2Helper.space.T.space.cells.plus.Memory.space.B.space.cells	0.5	0.523626	-1	0.640523	0.131688	-1	0.5	0.523626
Memory.space.B.space.cells.minus.Regulatory.space.T.space.cells2Helper.space.T.space.cells.plus.Regulatory.space.T.space.cells	0.5	0.523626	-1	0.640523	0.131688	-1	0.5	0.523626
Memory.space.B.space.cells.minus.Plasma.space.cells2Cytotoxic.space.T.space.cells	0.5	0.523626	1	0.509804	0.478938	1	0.5	0.523626
Memory.space.B.space.cells.minus.Plasma.space.cells2Cytotoxic.space.T.space.cells.plus.Memory.space.B.space.cells	0.5	0.523626	1	0.503268	0.5	-1	0.5	0.523626
Memory.space.B.space.cells.minus.Plasma.space.cells2Cytotoxic.space.T.space.cells.plus.Plasma.space.cells	0.5	0.523626	1	0.496732	0.521062	1	0.496732	0.523626
Memory.space.B.space.cells.minus.Plasma.space.cells2DC.plus.Monocytes	0.5	0.523626	1	0.562092	0.31701	-1	0.5	0.523626
Memory.space.B.space.cells.minus.Plasma.space.cells2Memory.space.B.space.cells.plus.Naive.space.B.space.cells	0.5	0.523626	-1	0.679739	0.0740596	-1	0.5	0.523626
Memory.space.B.space.cells.minus.Plasma.space.cells2Monocytes.plus.Naive.space.B.space.cells	0.5	0.523626	1	0.601307	0.213132	-1	0.5	0.523626
Memory.space.B.space.cells.minus.Plasma.space.cells2Naive.space.B.space.cells	0.5	0.523626	-1	0.679739	0.0740596	-1	0.5	0.523626
Memory.space.B.space.cells.minus.Plasma.space.cells2Naive.space.B.space.cells.plus.Regulatory.space.T.space.cells	0.5	0.523626	-1	0.705882	0.0476229	-1	0.5	0.523626
Memory.space.B.space.cells.minus.Plasma.space.cells2Naive.space.B.space.cells.plus.Plasma.space.cells	0.5	0.523626	-1	0.679739	0.0740596	-1	0.5	0.523626
Memory.space.B.space.cells2Cytotoxic.space.T.space.cells	0.5	0.523626	1	0.496732	0.521062	1	0.496732	0.523626
Memory.space.B.space.cells2Cytotoxic.space.T.space.cells.plus.Memory.space.B.space.cells	0.5	0.523626	1	0.503268	0.5	-1	0.5	0.523626
Memory.space.B.space.cells2Cytotoxic.space.T.space.cells.plus.NK.space.cells	0.5	0.523626	1	0.562092	0.31701	-1	0.5	0.523626
Memory.space.B.space.cells2Cytotoxic.space.T.space.cells.plus.Regulatory.space.T.space.cells	0.5	0.523626	1	0.503268	0.5	-1	0.5	0.523626
[truncated: 1,477 more rows]

## Sheet: AUC_tumorICFR
ICFR signature	AUC_RecR	p_val_RecR	effect_RecR	AUC_PathR	p_val_PathR	effect_PathR	Min_AUC	Max_pval	Predictive Sig. NO.
Memory.space.B.space.cells.minus.Regulatory.space.T.space.cells2Regulatory.space.T.space.cells.plus.Plasma.space.cells	0.792	0.05	1	0.732	0.03	1	0.732	0.05	1
Memory.space.B.space.cells.plus.Plasma.space.cells2Regulatory.space.T.space.cells.plus.Plasma.space.cells	0.792	0.05	1	0.732	0.03	1	0.732	0.05	1
Memory.space.B.space.cells2Regulatory.space.T.space.cells.plus.Plasma.space.cells	0.792	0.05	1	0.732	0.03	1	0.732	0.05	2
Memory.space.B.space.cells.minus.Regulatory.space.T.space.cells2Memory.space.B.space.cells.plus.Regulatory.space.T.space.cells	0.792	0.05	1	0.725	0.03	1	0.725	0.05	3
Memory.space.B.space.cells.minus.Regulatory.space.T.space.cells2Regulatory.space.T.space.cells	0.792	0.05	1	0.725	0.03	1	0.725	0.05	3
Memory.space.B.space.cells2Memory.space.B.space.cells.plus.Regulatory.space.T.space.cells	0.792	0.05	1	0.725	0.03	1	0.725	0.05	3
Memory.space.B.space.cells2Regulatory.space.T.space.cells	0.792	0.05	1	0.725	0.03	1	0.725	0.05	3
Memory.space.B.space.cells.plus.Regulatory.space.T.space.cells2Regulatory.space.T.space.cells	0.792	0.05	1	0.725	0.03	1	0.725	0.05	3
Regulatory.space.T.space.cells2Memory.space.B.space.cells.plus.Regulatory.space.T.space.cells	0.792	0.05	-1	0.725	0.03	-1	0.725	0.05	3
Memory.space.B.space.cells.plus.Plasma.space.cells2Naive.space.B.space.cells.plus.Regulatory.space.T.space.cells	0.792	0.05	1	0.699	0.05	1	0.699	0.05
Memory.space.B.space.cells.plus.Plasma.space.cells2Regulatory.space.T.space.cells	0.771	0.07	1	0.732	0.03	1	0.732	0.07
Memory.space.B.space.cells.plus.Plasma.space.cells2Regulatory.space.T.space.cells.plus.Macrophages	0.771	0.07	1	0.739	0.03	1	0.739	0.07
Helper.space.T.space.cells.plus.Memory.space.B.space.cells2Macrophages	0.917	0.01	1	0.66	0.1	1	0.66	0.1
Macrophages2Helper.space.T.space.cells.plus.Memory.space.B.space.cells	0.917	0.01	-1	0.66	0.1	-1	0.66	0.1
Helper.space.T.space.cells.plus.Plasma.space.cells2Regulatory.space.T.space.cells.plus.Macrophages	0.833	0.03	1	0.654	0.11	1	0.654	0.11
Helper.space.T.space.cells.minus.Memory.space.B.space.cells2Helper.space.T.space.cells.plus.Memory.space.B.space.cells	0.708	0.13	-1	0.719	0.04	-1	0.708	0.13
Helper.space.T.space.cells2Helper.space.T.space.cells.plus.Memory.space.B.space.cells	0.708	0.13	-1	0.719	0.04	-1	0.708	0.13
Memory.space.B.space.cells.minus.Regulatory.space.T.space.cells2Naive.space.B.space.cells.plus.Regulatory.space.T.space.cells	0.708	0.13	1	0.725	0.03	1	0.708	0.13
Memory.space.B.space.cells2Helper.space.T.space.cells.plus.Memory.space.B.space.cells	0.708	0.13	1	0.719	0.04	1	0.708	0.13
Memory.space.B.space.cells.plus.Naive.space.B.space.cells2Naive.space.B.space.cells.plus.Regulatory.space.T.space.cells	0.708	0.13	1	0.725	0.03	1	0.708	0.13
Helper.space.T.space.cells.minus.Macrophages2Helper.space.T.space.cells.plus.Regulatory.space.T.space.cells	0.854	0.02	1	0.621	0.17	1	0.621	0.17
Helper.space.T.space.cells.minus.Macrophages2Regulatory.space.T.space.cells.plus.Macrophages	0.854	0.02	1	0.621	0.17	1	0.621	0.17
Helper.space.T.space.cells.plus.Regulatory.space.T.space.cells2Regulatory.space.T.space.cells.plus.Macrophages	0.854	0.02	1	0.621	0.17	1	0.621	0.17
Regulatory.space.T.space.cells.plus.Macrophages2Helper.space.T.space.cells.plus.Regulatory.space.T.space.cells	0.854	0.02	-1	0.621	0.17	-1	0.621	0.17
Helper.space.T.space.cells.minus.Macrophages2Helper.space.T.space.cells	0.792	0.05	1	0.614	0.18	1	0.614	0.18
Helper.space.T.space.cells.minus.Macrophages2Helper.space.T.space.cells.plus.Macrophages	0.792	0.05	1	0.614	0.18	1	0.614	0.18
Helper.space.T.space.cells2Helper.space.T.space.cells.plus.Macrophages	0.792	0.05	1	0.614	0.18	1	0.614	0.18
Helper.space.T.space.cells.plus.Macrophages2Helper.space.T.space.cells	0.792	0.05	-1	0.614	0.18	-1	0.614	0.18
Macrophages2Helper.space.T.space.cells	0.792	0.05	-1	0.614	0.18	-1	0.614	0.18
Macrophages2Helper.space.T.space.cells.plus.Macrophages	0.792	0.05	-1	0.614	0.18	-1	0.614	0.18
Memory.space.B.space.cells.plus.Naive.space.B.space.cells2Regulatory.space.T.space.cells.plus.Plasma.space.cells	0.667	0.19	1	0.725	0.03	1	0.667	0.19
Helper.space.T.space.cells.minus.Plasma.space.cells2Helper.space.T.space.cells.plus.Macrophages	0.875	0.01	1	0.608	0.2	1	0.608	0.2
Macrophages.plus.Plasma.space.cells2Helper.space.T.space.cells.plus.Macrophages	0.875	0.01	-1	0.608	0.2	-1	0.608	0.2
Memory.space.B.space.cells.plus.Naive.space.B.space.cells2Regulatory.space.T.space.cells	0.646	0.22	1	0.745	0.02	1	0.646	0.22
Memory.space.B.space.cells.plus.Plasma.space.cells2Memory.space.B.space.cells.plus.Regulatory.space.T.space.cells	0.646	0.22	1	0.693	0.06	1	0.646	0.22
Regulatory.space.T.space.cells.minus.Plasma.space.cells2Memory.space.B.space.cells.plus.Regulatory.space.T.space.cells	0.646	0.22	-1	0.693	0.06	-1	0.646	0.22
Helper.space.T.space.cells.minus.Plasma.space.cells2Macrophages	0.833	0.03	1	0.595	0.23	1	0.595	0.23
Helper.space.T.space.cells.minus.Macrophages2Memory.space.B.space.cells.plus.Regulatory.space.T.space.cells	0.833	0.03	1	0.588	0.25	1	0.588	0.25
Helper.space.T.space.cells.minus.Macrophages2Helper.space.T.space.cells.plus.Plasma.space.cells	0.833	0.03	1	0.582	0.26	1	0.582	0.26
Helper.space.T.space.cells.minus.Macrophages2Macrophages.plus.Plasma.space.cells	0.833	0.03	1	0.582	0.26	1	0.582	0.26
Helper.space.T.space.cells2Macrophages.plus.Plasma.space.cells	0.854	0.02	1	0.582	0.26	1	0.582	0.26
Helper.space.T.space.cells.plus.Plasma.space.cells2Macrophages.plus.Plasma.space.cells	0.833	0.03	1	0.582	0.26	1	0.582	0.26
Naive.space.B.space.cells.minus.Regulatory.space.T.space.cells2Regulatory.space.T.space.cells.plus.Plasma.space.cells	0.625	0.26	-1	0.588	0.25	1	0.588	0.26
Naive.space.B.space.cells.plus.Plasma.space.cells2Regulatory.space.T.space.cells.plus.Plasma.space.cells	0.625	0.26	-1	0.588	0.25	1	0.588	0.26
Macrophages.plus.Plasma.space.cells2Helper.space.T.space.cells	0.854	0.02	-1	0.582	0.26	-1	0.582	0.26
Macrophages.plus.Plasma.space.cells2Helper.space.T.space.cells.plus.Plasma.space.cells	0.833	0.03	-1	0.582	0.26	-1	0.582	0.26
Naive.space.B.space.cells.plus.Plasma.space.cells2Regulatory.space.T.space.cells	0.646	0.22	-1	0.575	0.28	1	0.575	0.28
Memory.space.B.space.cells.plus.Naive.space.B.space.cells2Memory.space.B.space.cells.plus.Regulatory.space.T.space.cells	0.604	0.3	1	0.719	0.04	1	0.604	0.3
Naive.space.B.space.cells.minus.Regulatory.space.T.space.cells2Memory.space.B.space.cells.plus.Regulatory.space.T.space.cells	0.604	0.3	1	0.719	0.04	1	0.604	0.3
Memory.space.B.space.cells.plus.Plasma.space.cells2Helper.space.T.space.cells.plus.Regulatory.space.T.space.cells	0.583	0.34	1	0.68	0.07	1	0.583	0.34
Regulatory.space.T.space.cells.minus.Plasma.space.cells2Regulatory.space.T.space.cells.plus.Macrophages	0.583	0.34	-1	0.562	0.32	-1	0.562	0.34
Macrophages.plus.Plasma.space.cells2Regulatory.space.T.space.cells.plus.Macrophages	0.583	0.34	1	0.562	0.32	1	0.562	0.34
Helper.space.T.space.cells.minus.Macrophages2Helper.space.T.space.cells.plus.Memory.space.B.space.cells	0.688	0.16	1	0.549	0.36	1	0.549	0.36
Memory.space.B.space.cells.plus.Macrophages2Helper.space.T.space.cells.plus.Memory.space.B.space.cells	0.688	0.16	-1	0.549	0.36	-1	0.549	0.36
Memory.space.B.space.cells.plus.Naive.space.B.space.cells2Helper.space.T.space.cells.plus.Regulatory.space.T.space.cells	0.417	0.7	-1	0.699	0.05	1	0.417	0.7
