# Supplementary material for: Inferring Characteristics of the Tumor Immune Microenvironment of Patients with HNSCC from Single-Cell Transcriptomics of Peripheral Blood
Source: Cancer Res Commun. 2024 Sep 5;4(9):2335–48. doi: 10.1158/2767-9764.CRC-24-0092 (PMC11375407; doi:10.1158/2767-9764.CRC-24-0092)
Supplement: Supplementary Material SM1 — A list of predictable genes in different immune cell types. [file crc-24-0092_supplementary_material_sm1_supps1.xlsx]

## Sheet: SM1_Predictable_genes
CellType_tumor	PredictorCellType_blood	ClinicalVariable	GeneList
Memory.space.B.space.cells	Memory.space.B.space.cells	Merge	UBE2J2	CDK11B	NADK	FAAP20	WRAP73	LRRC47	C1orf174	RPL22	ICMT	NOL9	DNAJC11	CAMTA1	VAMP3	PARK7	ENO1	H6PD	LZIC	PGD	TARDBP	SRM	FBXO44	MAD2L2	AGTRAP	UQCRHL	SPEN	NECAP2	ATP13A2	RCC2	MRTO4	TMCO4	MUL1	C1QB	LUZP1	HNRNPR	PITHD1	HMGCL	PNRC2	SRSF10	SRRM1	RUNX3	SYF2	RSRP1	TMEM50A	MTFR1L	STMN1	SH3BGRL3	DHDDS
Memory.space.B.space.cells	Memory.space.B.space.cells	None	NADK	C1orf174	RPL22	VAMP3	ENO1	LZIC	TARDBP	AGTRAP	UQCRHL	TMCO4	PITHD1	RSRP1	TMEM50A	SH3BGRL3	RCC1	GMEB1	EPB41	MECR	PUM1	PTP4A2	ZMYM1	PPIE	MIER1	LRRC40	IFI44L	RPF1	BCL10	RBMXL1	GBP3	SASS6	RTCA	CLCC1	GNAI3	RHOC	SIKE1	SRGAP2B	PEX11B	LIX1L	TXNIP	NBPF12	ACP6	PI4KB	POGZ	MRPL9	SH2D2A	FCRL1	IFI16
Memory.space.B.space.cells	Memory.space.B.space.cells	Alcohol	CDK11B	WRAP73	NOL9	H6PD	FBXO44	ATP13A2	MRTO4	HMGCL	PNRC2	SRSF10	SYF2	ARID1A	SYTL1	STX12	PTAFR	DNAJC8	SNHG12	LAPTM5	KHDRBS1	MRPS15	GNL2	C1orf109	CAP1	PPT1	PPCS	ATPAF1	BTF3L4	MRPL37	MYSM1	PGM1	GADD45A	CCDC18	BCAR3	SLC35A3	DPH5	HENMT1	RBM15	CHI3L2	RAP1A	RBM8A	MRPS21	SETDB1	SCNM1	VPS72	PSMB4	JTB	FDPS
Memory.space.B.space.cells	Memory.space.B.space.cells	Sex	DNAJC11	CAMTA1	PGD	STMN1	WASF2	PEF1	BSDC1	ZBTB8OS	FOXJ3	NRDC	C1orf52	ZNF326	MTF2	DNTTIP2	ALG14	AGL	TMEM167B	HIPK1.dash.AS1	CD58	PRKAB2	CHD1L	MCL1	CTSS	S100A4	ILF2	SLC39A1	SSR2	LY9	FCER1G	SELL	PRDX6	RALGPS2	TMEM9	TMEM183A	FCMR	CD46	WDR26	LBR	ARF1	GUK1	FAM89A	NTPCR	TARBP1	TOMM20	OPN3	ADI1	LPIN1
Memory.space.B.space.cells	Memory.space.B.space.cells	Age	ICMT	PARK7	SRM	NECAP2	THEMIS2	YARS	C1orf122	KDM4A	PTCH2	GPX7	SCP2	TCEANC2	PDE4B	PIGK	HS2ST1	VAV3	GSTM4	SEC22B	PDE4DIP	PRPF3	GABPB2	RPS27	SHC1	PRCC	PYHIN1	TAGLN2	FCRLA	NME7	METTL18	KLHL20	ARPC5	TSEN15	PPP1R12B	KLHL12	HHAT	LPGAT1	RRP15	GGPS1	GPR137B	NBAS	GTF3C2	FOSL2	CEBPZOS	THUMPD2	PREPL	SRBD1	CALM2
Memory.space.B.space.cells	Memory.space.B.space.cells	HPV	UBE2J2	FAAP20	MAD2L2	RCC2	C1QB	LUZP1	HNRNPR	SRRM1	RUNX3	MTFR1L	DHDDS	HMGN2	WDTC1	LCK	CLSPN	SF3A3	C1orf50	EBNA1BP2	DMAP1	LRRC41	BEND5	OSBPL9	PRPF38A	CPT2	YIPF1	SERBP1	CTBS	GLMN	RPL5	ABCD3	PRPF38B	LAMTOR5	DDX20	BCAS2	ARNT	S100A11	TPM3	RUSC1	GLMP	FCRL4	PEX19	SLAMF7	SCYL3	PRRC2C	PIGC	QSOX1	IER5
Memory.space.B.space.cells	Memory.space.B.space.cells	Tobacco	LRRC47	SPEN	MUL1	SNRNP40	KPNA6	S100PBP	AK2	SMAP2	CTPS1	TXNDC12	ECHDC2	TM2D1	LEPROT	HHLA3	FUBP1	LRRC8D	PSMA5	STRIP1	PHTF1	HIPK1	TRIM33	CSDE1	GPR89A	GPR89B	NBPF11	RPRD2	SNX27	S100A9	S100A8	DENND4B	SLC50A1	FCRL2	CD1C	IGSF8	SLAMF6	F11R	FCGR2B	POU2F1	TIPRL	SFT2D2	SUCO	CEP350	GLUL	SMG7	TRMT1L	G0S2	TRAF3IP3
Regulatory.space.T.space.cells	Regulatory.space.T.space.cells	Merge	KLHL17	HES4	ISG15	AGRN	C1orf159	B3GALT6	AURKAIP1	CCNL2	ATAD3A	CDK11B	NADK	PRKCZ	PLCH2	PANK4	MMEL1	TP73	LRRC47	CEP104	DFFB	C1orf174	RPL22	RNF207	TNFRSF25	NOL9	ZBTB48	KLHL21	PHF13	THAP3	PER3	UTS2	PARK7	ERRFI1	GPR157	SPSB1	SLC25A33	CLSTN1	CTNNBIP1	LZIC	KIF1B	PEX14	CASZ1	MTOR	UBIAD1	FBXO2	FBXO44	FBXO6	MAD2L2
Regulatory.space.T.space.cells	Regulatory.space.T.space.cells	None	HES4	C1orf159	MMEL1	DFFB	NOL9	ZBTB48	UTS2	SPSB1	TNFRSF8	DHRS3	PRDM2	DDI2	NBPF1	PADI4	CDC42	KDM1A	LINC01355	SH3BGRL3	PUM1	PTP4A2	KPNA6	ZBTB8A	KIAA0319L	MAP7D1	THRAP3	ZC3H12A	MEAF6	FHL3	POU3F1	PABPC4	NFYC	HIVEP3	YBX1	IPO13	HECTD3	GPBP1L1	TMEM69	MOB3C	EPS15	GPX7	SERBP1	TYW3	PRKACB	SSX2IP	SH3GLB1	ZNF326	DNTTIP2
Regulatory.space.T.space.cells	Regulatory.space.T.space.cells	Alcohol	ISG15	AURKAIP1	NADK	PRKCZ	ERRFI1	CLSTN1	FBXO2	FBXO6	KIAA2013	ECE1	ZBTB40	RPL11	ZNF593	UBXN11	ZDHHC18	MAP3K6	AHDC1	IFI6	EYA3	MATN1.dash.AS1	MARCKSL1	ZBTB8B	PHC2	SFPQ	MACF1	PPIE	KDM4A.dash.AS1	DPH2	KIF2C	BTBD19	RAD54L	MKNK1	STIL	TM2D1	IFI44	CSF1	DENND2D	CD58	NBPF19	PI4KB	SNX27	TDRKH	S100A10	RPS27	HAX1	SHC1	CKS1B
Regulatory.space.T.space.cells	Regulatory.space.T.space.cells	Sex	B3GALT6	RPL22	RNF207	KLHL21	THAP3	PARK7	CTNNBIP1	FBXO44	IQCC	ZNF362	SMIM12	ADPRHL2	LSM10	SNIP1	C1orf109	TRIT1	SZT2	RPS8	ORC1	LINC01358	LEPROT	DIRAS3	LRRC7	HS2ST1	BTBD8	ALG14	STRIP1	FAM72D	NBPF12	SV2A	CERS2	UBAP2L	PMVK	THBS3	SSR2	SMG5	TMEM79	TSTD1	C1orf112	DNM3	MRPS14	B3GALT2	NR5A2	DSTYK	NUCKS1	SLC41A1	IL10
Regulatory.space.T.space.cells	Regulatory.space.T.space.cells	Age	ATAD3A	CDK11B	C1orf174	TNFRSF25	GPR157	SLC25A33	UQCRHL	SZRD1	MRTO4	UBXN10	EIF4G3	PNRC2	SRRM1	GPATCH3	THEMIS2	RCC1	SRSF4	TXLNA	EIF3I	AK2	RIMS3	CITED4	C1orf50	ELOVL1	EFCAB14	TCEANC2	MRPL37	SSBP3	PARS2	NFIA	LEPR	FUBP1	DNAJB4	ZNHIT6	GLMN	PTBP2	PRPF38B	ATXN7L2	GSTM3	WDR3	HIST2H2BF	ANP32E	ARNT	CCT3	GPATCH4	MRPL24	PEA15
Regulatory.space.T.space.cells	Regulatory.space.T.space.cells	HPV	KLHL17	PANK4	TP73	LRRC47	CEP104	PER3	KIF1B	PEX14	UBIAD1	NECAP2	CROCC	UBXN10.dash.AS1	C1QC	C1QB	ID3	LYPLA2	RUNX3	SYF2	MAN1C1	MTFR1L	RPS6KA1	PIGV	FGR	RPA2	EPB41	LAPTM5	PEF1	LCK	HDAC1	RNF19B	MYCBP	PPT1	ZFP69	ERMAP	EIF2B3	PRDX1	CMPK1	CC2D1B	PRPF38A	OMA1	IFI44L	MCOLN2	C1orf52	LMO4	RPL5	ABCD3	AGL
Regulatory.space.T.space.cells	Regulatory.space.T.space.cells	Tobacco	AGRN	CCNL2	PLCH2	PHF13	LZIC	CASZ1	MTOR	MAD2L2	EMC1	CAMK2N1	LINC00339	C1QA	LUZP1	DHDDS	GPN2	SNHG12	S100PBP	CSF3R	GNL2	RLF	SMAP2	FOXJ3	CCDC30	SLC2A1	MED8	TMEM53	FAF1	ATG4C	S1PR1	CLCC1	KCNA3	TRIM33	TSPAN2	BCL9	FCGR1A	FALEC	C2CD4D	S100A9	S100A8	S100A2	SLC27A3	MEF2D	ISG20L2	NTRK1	MNDA	DUSP23	SLAMF8
Helper.space.T.space.cells	Helper.space.T.space.cells	Merge	KLHL17	HES4	SDF4	B3GALT6	UBE2J2	PUSL1	DVL1	AURKAIP1	CCNL2	MRPL20	ATAD3A	SSU72	MIB2	CDK11B	SLC35E2B	CDK11A	NADK	GNB1	PRKCZ	FAAP20	RER1	PLCH2	TNFRSF14	MMEL1	WRAP73	SMIM1	CEP104	C1orf174	NPHP4	KCNAB2	RPL22	ICMT	ESPN	TNFRSF25	ZBTB48	KLHL21	PHF13	DNAJC11	CAMTA1	VAMP3	UTS2	PARK7	GPR157	SLC25A33	TMEM201	PIK3CD	PIK3CD.dash.AS2
Helper.space.T.space.cells	Helper.space.T.space.cells	None	B3GALT6	PUSL1	AURKAIP1	CDK11B	GNB1	TNFRSF14	MMEL1	KCNAB2	RPL22	ICMT	ESPN	KLHL21	CAMTA1	VAMP3	UTS2	PIK3CD	MTOR	UBIAD1	FBXO6	DRAXIN	AGTRAP	PRDM2	EFHD2	UQCRHL	ATP13A2	IFFO2	MRTO4	NBL1	TMCO4	CAMK2N1	LINC00339	CDC42	C1QA	RPL11	PNRC2	NIPAL3	SRRM1	RSRP1	ZNF593	SH3BGRL3	PIGV	WDTC1	SYTL1	WASF2	FAM76A	THEMIS2	EYA3
Helper.space.T.space.cells	Helper.space.T.space.cells	Alcohol	ATAD3A	CDK11A	PRKCZ	PLCH2	SMIM1	NPHP4	ZBTB48	PGD	FBXO44	SPEN	PITHD1	HMGCL	SRSF10	MAP3K6	GMEB1	SNRNP40	AK2	KIAA0319L	TRAPPC3	LSM10	LINC01137	SNIP1	POU3F1	NFYC	P3H1	TESK2	CDKN2C	BTF3L4	CYB5RL	HOOK1	ATG4C	LEPROT	RBMXL1	GBP3	MTF2	DR1	SASS6	HENMT1	LRIF1	DENND2D	TSPAN2	NBPF20	POLR3C	ANKRD35	VPS45	PRPF3	GOLPH3L
Helper.space.T.space.cells	Helper.space.T.space.cells	Sex	DNAJC11	SLC25A33	UBXN10.dash.AS1	HP1BP3	ZNF436	UBXN11	ARID1A	TMEM39B	ZNF362	ZMYM1	ZMYM4	EVA1B	MED8	RNF220	ATPAF1	MYSM1	ANKRD13C	BCL10	RPAP2	PHTF1	NBPF15	ACP6	HIST2H2AC	MRPS21	FALEC	SETDB1	S100A6	HAX1	TRIM46	HDGF	MGST3	GPA33	METTL18	VAMP4	PIGC	TNFSF4	RALGPS2	RPS6KC1	CAPN2	ZNF678	GALNT2	CHML	RNF144A	LPIN1	DDX1	LINC00954	ASXL2
Helper.space.T.space.cells	Helper.space.T.space.cells	Age	KLHL17	TNFRSF25	PIK3CD.dash.AS2	CASZ1	SRM	ZBTB40	KDM1A	LINC01355	ID3	TMEM222	SESN2	RCC1	NCDN	AGO4	STK40	ZNF684	HIVEP3	DMAP1	MAST2	MOB3C	RAB3B	SSBP3	TTC22	SLC35D1	GCLM	DPH5	MAGI3	AP4B1.dash.AS1	SIKE1	GDAP2	PHGDH	RNF115	MLLT11	S100A11	S100A4	FAM189B	SLAMF6	ATF6	TPR	RGS1	CAMSAP2	EIF2D	DEGS1	C1orf35	C1orf198	EXOC8	ADSS
Helper.space.T.space.cells	Helper.space.T.space.cells	HPV	HES4	SDF4	UBE2J2	MRPL20	SSU72	MIB2	NADK	FAAP20	RER1	WRAP73	CEP104	C1orf174	PHF13	PARK7	MFN2	AGMAT	FBLIM1	PADI4	AKR7A2	CAPZB	DDOST	C1QB	HNRNPR	LYPLA2	SYF2	LDLRAP1	CEP85	ZNF683	HMGN2	GPATCH3	NUDC	PPP1R8	RPA2	DNAJC8	MED18	YTHDF2	KHDRBS1	TMEM234	LCK	HDAC1	BSDC1	SYNC	AZIN2	TRIM62	THRAP3	MEAF6	GNL2
Helper.space.T.space.cells	Helper.space.T.space.cells	Tobacco	DVL1	CCNL2	SLC35E2B	GPR157	TMEM201	CLSTN1	LZIC	FBXO2	LUZP1	MDS2	RUNX3	PAQR7	RNF19B	CLSPN	CSF3R	SLC2A1	PTPRF	RPS8	YIPF1	OMA1	EFCAB7	HS2ST1	CCDC18	ABCD3	PRMT6	SLC25A24	GPSM2	WDR77	NBPF26	TXNIP	CTSS	PIP5K1A	S100A9	S100A8	ZBTB7B	COPA	DEDD	PPOX	FCER1G	FCGR2A	FCGR3A	FCGR2B	POGK	CREG1	XCL2	XCL1	TOR1AIP1
Naive.space.B.space.cells	Naive.space.B.space.cells	Merge	AURKAIP1	RPL22	UQCRHL	NECAP2	SDHB	HP1BP3	HNRNPR	RPL11	PNRC2	SRRM1	SYF2	RSRP1	SH3BGRL3	CD52	HMGN2	NUDC	WASF2	RPA2	DNAJC8	PTP4A2	KHDRBS1	EIF3I	MARCKSL1	ZBTB8OS	TRAPPC3	CAP1	YBX1	PRDX1	UQCRH	CMPK1	SCP2	TMEM59	PDE4B	SERBP1	ZRANB2	FUBP1	GBP2	RPL5	LAMTOR5	CD53	CSDE1	RBM8A	TXNIP	ENSA	CTSS	CDC42SE1	PSMB4
Naive.space.B.space.cells	Naive.space.B.space.cells	None	RPL22	UQCRHL	HP1BP3	KHDRBS1	CMPK1	PDE4B	ZRANB2	RPL5	RBM8A	ILF2	JTB	CD48	PFDN2	PTPRC	ARID4B	ODC1	MRPL33	LBH	EIF2AK2	SRSF7	DGUOK	MOB1A	COX5B	RPL31	DBI	BIN1	STK17B	EEF1B2	RPL37A	MFF	LSM3	SATB1	RPSA	RPL24	EIF2A	RPL9	JCHAIN	ARHGAP24	C4orf3	SDHA	RPL37	RPS23	COX7C	UBE2B	TCOF1	CD74	RPS14
Naive.space.B.space.cells	Naive.space.B.space.cells	Alcohol	NECAP2	RPL11	PNRC2	NUDC	PTP4A2	MARCKSL1	TRAPPC3	YBX1	UQCRH	SERBP1	GBP2	LAMTOR5	CSDE1	RPS27	TPM3	LY9	FCRLA	RALGPS2	ARPC5	TOMM20	GGPS1	RPS27A	MITD1	GYPC	ARHGAP15	CLK1	NBEAL1	CREB1	NDUFA10	BRK1	RPL32	RPL14	QARS	RPL29	CNBP	PARL	PPP1R2	PAK2	YTHDC1	TMEM154	FRG1	MZB1	IK	JARID2	HLA.dash.A	PPP1R18	HLA.dash.DRA
Naive.space.B.space.cells	Naive.space.B.space.cells	Sex	AURKAIP1	SDHB	SRRM1	SYF2	SH3BGRL3	RPA2	SCP2	FUBP1	CDC42SE1	PSMB4	S100A6	ADAR	PRRC2C	ITSN2	REL	GCC2	TUBA4A	XPC	TMA7	TTC14	TRA2B	ADD1	TMEM156	RHOH	CCNI	LARP7	GPBP1	PIK3R1	SRP19	SKP1	H2AFY	PRELID1	TMEM14C	HLA.dash.DQA1	RPS10	CCND3	HMGN3	RNASET2	RAC1	IL6	CHCHD2	MDH2	FAM133B	POLR2J	KMT2E	SSBP1	DPP7
Naive.space.B.space.cells	Naive.space.B.space.cells	Age	RSRP1	CD52	HMGN2	ZBTB8OS	ENSA	SSR2	RAB29	FCMR	LAPTM4A	OST4	EML4	IGKC	CYTIP	HSPE1	ARPC4	CMTM6	NCK1	STIM2	SUB1	IRF1	DTNBP1	HLA.dash.DMA	ELOVL5	HDDC2	FIS1	SYPL1	COX6C	C9orf16	SET	GSTO1	TRIM22	RPL27A	CAT	RBM4	NDUFA9	C12orf57	METTL7A	LYZ	GLIPR1	GIT2	MLEC	POMP	CHMP4A	GZMB	LINC01588	ANP32A	TSPAN3
Naive.space.B.space.cells	Naive.space.B.space.cells	HPV	DNAJC8	EIF3I	PRDX1	TMEM59	CD53	CTSS	PTPN7	SNRPE	TRAF3IP3	GUK1	PDIA6	MDH1	VAMP8	GNLY	ARPC2	SP140	INPP5D	EIF1B	SS18L2	NDUFAF3	IFT57	H1FX	EIF4A2	SMIM14	TMEM165	HNRNPD	PYURF	UBE2D3	PDCD6	BASP1	REEP5	HNRNPA0	NHP2	PHACTR1	TUBB	CLIC1	PSMB8	HSP90AB1	CCR6	PSMB1	ACTB	SKAP2	STK17A	TMEM243	TPD52	EIF3E	FAM49B
Naive.space.B.space.cells	Naive.space.B.space.cells	Tobacco	HNRNPR	WASF2	CAP1	TXNIP	S100A9	AIDA	IRF2BP2	BCL11A	AUP1	RPIA	ACTR3	DNAJC10	CFLAR	NDUFB4	SLBP	DAPP1	SNHG8	EPB41L4A.dash.AS1	TNFAIP8	PAIP2	ATOX1	LYRM4	SSR1	HLA.dash.DQB1	HLA.dash.DPA1	EZR	C7orf50	SEC61G	CCT6A	SBDS	ARF5	VPS28	ZDHHC21	DNAJA1	RPL35	VIM	JMJD1C	PSAP	RNH1	FTH1	UCP2	TMEM123	YBX3	PA2G4	NAP1L1	UBE2N	SAP18
Plasma.space.cells	Plasma.space.cells	Merge	ISG15	TNFRSF18	B3GALT6	ACAP3	CPTP	ATAD3B	MIB2	CDK11A	WRAP73	C1orf174	ACOT7	TNFRSF25	ZBTB48	H6PD	UBE4B	EXOSC10	FBXO44	MAD2L2	AGTRAP	EFHD2	PLEKHM2	ZBTB17	EMC1	AKR7A2	PINK1	C1QA	C1QC	C1QB	LUZP1	GALE	FUCA1	RUNX3	RSRP1	ZNF593	SH3BGRL3	ZDHHC18	FGR	THEMIS2	XKR8	SESN2	PHACTR4	GMEB1	LAPTM5	PUM1	ZCCHC17	KPNA6	YARS
Plasma.space.cells	Plasma.space.cells	None	TNFRSF18	TNFRSF25	AGTRAP	ZBTB17	YARS	THRAP3	AKIRIN1	PPIE	PTCH2	TYW3	GBP4	BCAR3	HENMT1	GNAI3	TRIM33	NRAS	SRGAP2B	RBM8A	HIST2H2BE	PSMD4	PI4KB	PBXIP1	FDPS	GLMP	SH2D2A	TAGLN2	PEA15	SLAMF7	PIGC	MRPS14	RALGPS2	RNF2	CDC73	RAB29	CD55	ANGEL2	DUSP10	TP53BP2	ACBD3	C1orf35	NUP133	LGALS8	ASXL2	SLC5A6	SNX17	GPN1	CAMKMT
Plasma.space.cells	Plasma.space.cells	Alcohol	ISG15	ACAP3	PLEKHM2	LUZP1	GALE	FUCA1	SESN2	PHACTR4	ZCCHC17	SFPQ	TRAPPC3	ZMPSTE24	PPIH	ATP6V0B	LRRC41	GTF2B	RBMXL1	DPH5	HIPK1	ENSA	TPM3	IFI16	DCAF8	PFDN2	KIAA0040	GLRX2	RABIF	SLC30A1	FBXO28	SNAP47	MTR	SH3YL1	RSAD2	ROCK2	YIPF4	EIF2AK2	QPCT	WDR92	TIA1	ELMOD3	ANKRD36C	INPP4A	PDCL3	TMEM87B	DARS	ARL6IP6	TANK
Plasma.space.cells	Plasma.space.cells	Sex	CDK11A	ZBTB48	UBE4B	EXOSC10	FBXO44	PINK1	ZDHHC18	FGR	PUM1	CAP1	HECTD3	FAF1	PGM1	GCLM	SEC22B	GON4L	NCSTN	SLAMF1	DCAF6	GLUL	BTG2	MDM4	NUAK2	TMEM63A	RAB4A	DESI2	MCFD2	WDR54	GGCX	IGKV4.dash.1	ANKRD36	CNOT11	RNF149	MCM6	FAM126B	DNAJB2	CCL20	SP140	RNPEPL1	CMC1	CMTM6	GOLGA4	ACAA1	EXOSC7	PRKAR2A	QRICH1	TEX264
Plasma.space.cells	Plasma.space.cells	Age	CPTP	H6PD	XKR8	GMEB1	ECHDC2	MAN1A2	HIST2H2AC	FCRL5	POU2F1	QSOX1	SMG7	NENF	TTC32	MORN2	MTIF2	ZNF638	ZNF514	MRPL30	ZC3H6	TLK1	IL5RA	RAP2B	MAGEF1	LAP3	SRD5A3	INTS12	GTF2H2	CCNH	TXNDC15	RMND5B	HNRNPH1	BLOC1S5	CDKAL1	HIST1H2AG	MICB	NEU1	RNF5	PHF1	MTCH1	SERINC1	CCDC28A	RNASET2	ELFN1.dash.AS1	GARS	YKT6	DNAJC30	RHBDD2
Plasma.space.cells	Plasma.space.cells	HPV	B3GALT6	ATAD3B	MIB2	ACOT7	EFHD2	C1QA	RUNX3	RSRP1	SH3BGRL3	THEMIS2	LAPTM5	KPNA6	DPH2	DMAP1	RNF220	TMEM69	OMA1	TM2D1	GBP3	MFSD14A	TRMT13	CD53	C1orf162	RSBN1	RNF115	PLEKHO1	CTSS	S100A6	S100A4	ADAR	FLAD1	SCAMP3	FCRL2	FCGR2B	CREG1	RGS1	CSRP1	TFB2M	ID2	LPIN1	USP34	BOLA3	CAPG	GNLY	SNRNP200	GCC2	SLC35F5
Plasma.space.cells	Plasma.space.cells	Tobacco	WRAP73	C1orf174	MAD2L2	EMC1	AKR7A2	C1QC	C1QB	ZNF593	ADPRHL2	PPT1	UQCRH	RTCA	S100A9	S100A8	RPS27	KRTCAP2	NIT1	FCER1G	MPZL1	KLHL20	ZBED6	EIF2D	G0S2	LINC00467	DEGS1	RNF187	GNPAT	EGLN1	TARBP1	B3GALNT2	TRAPPC12	TP53I3	SNRNP27	KCMF1	VAMP8	KRCC1	CIAO1	ACTR1B	MIR4435.dash.2HG	CHCHD5	IL1RN	TSN	UBR3	NAB1	BZW1	FASTKD2	SMARCAL1
Macrophages	Monocytes	Merge	FAM41C	NOC2L	PLEKHN1	HES4	C1orf159	B3GALT6	UBE2J2	DVL1	ATAD3B	ATAD3A	SSU72	CDK11B	CDK11A	NADK	GNB1	PEX10	TPRG1L	RPL22	ACOT7	NOL9	KLHL21	THAP3	CAMTA1	PER3	PARK7	RERE	ENO1	SLC2A5	MIR34AHG	H6PD	PIK3CD	CLSTN1	NMNAT1	UBE4B	KIF1B	PGD	EXOSC10	FBXO44	FBXO6	MFN2	MIIP	PDPN	PRDM2	TMEM51	AGMAT	PLEKHM2	UQCRHL
Macrophages	Monocytes	None	FAM41C	B3GALT6	CDK11B	CDK11A	NADK	RPL22	NOL9	PARK7	RERE	MIR34AHG	CLSTN1	UBE4B	TMEM51	UQCRHL	SDHB	DDOST	EIF4G3	CDC42	C1QC	LUZP1	NIPAL3	RSRP1	STMN1	CD52	ZNF683	THEMIS2	RPA2	DNAJC8	ZCCHC17	SERINC2	SYNC	ZMYM4	THRAP3	NDUFS5	PABPC4	RLF	SMAP2	PPIH	YBX1	HECTD3	UQCRH	NRDC	HSPB11	JUN	PDE4B	ZRANB2	RABGGTB
Macrophages	Monocytes	Alcohol	PLEKHN1	HES4	DVL1	ATAD3B	THAP3	PER3	SLC2A5	EXOSC10	FBXO44	FBXO6	NECAP2	IGSF21	RPS6KA1	STX12	PPP1R8	XKR8	DLGAP3	PPIE	PPT1	ZNF691	CDC20	HYI	BTBD19	MUTYH	ORC1	LEPR	MIER1	SRSF11	PIGK	LMO4	MTF2	GCLM	AMPD2	GSTM3	TRIM33	TTF2	GDAP2	AC253572.1	GPR89A	GABPB2	TNFAIP8L2	RFX5	SNX27	UBAP2L	NUF2	UCK2	TIPRL
Macrophages	Monocytes	Sex	C1orf159	CAMTA1	NMNAT1	PRDM2	AGMAT	EMC1	USP48	EIF3I	HDAC1	MARCKSL1	TRAPPC3	CSF3R	MKNK1	JAK1	CRYZ	BCL10	TRMT13	HENMT1	ST7L	GPR89B	ECM1	S100A6	RPS27	ARHGEF2	SUCO	FLVCR1	ODC1	ITSN2	DNAJC27	SRSF7	EML4	AAK1	TGOLN2	AC159540.1	LIMS1	ARHGAP15	CYTIP	DYNC1I2	HNRNPA3	XRCC5	SEC13	DYNC1LI1	SS18L2	SLC25A20	RPL29	SHQ1	SENP7
Macrophages	Monocytes	Age	SSU72	GNB1	HP1BP3	SRRM1	HMGN2	PTAFR	PTP4A2	AK2	CLSPN	LSM10	MED8	PTCH2	POMGNT1	OSBPL9	TYW3	CDC42SE1	LAMTOR2	PEX19	CD48	MPC2	DARS2	NCF2	RAB7B	CD46	COX20	MFSD2B	OST4	AFTPH	SNRPG	CCT7	CIAO1	TMEM131	RALB	SAP130	TMEM163	R3HDM1	UBXN4	STK17B	TYW5	ARPC2	TRNT1	VHL	DPH3	GORASP1	ENTPD3.dash.AS1	RPL14	TMA7
Macrophages	Monocytes	HPV	NOC2L	UBE2J2	KLHL21	ENO1	H6PD	PIK3CD	PGD	PDPN	PLEKHM2	ZBTB17	FBXO42	ARHGEF10L	CAPZB	PINK1	ZBTB40	EPHB2	RPL11	PAFAH2	ARID1A	AHDC1	FAM76A	GMEB1	ZBTB8OS	TRIT1	MFSD2A	NFYC	SLC2A1	RPS8	RNF11	COA7	TCEANC2	DHCR24	AK4	GADD45A	FPGT	HS2ST1	GBP5	RPL5	CCDC18	RTCA	S1PR1	PRMT6	SARS	PSMA5	CHI3L2	AP4B1	MAN1A2
Macrophages	Monocytes	Tobacco	ATAD3A	PEX10	TPRG1L	ACOT7	KIF1B	MFN2	MIIP	HNRNPR	FUCA1	STPG1	ZNF593	FABP3	KPNA6	PHC2	ZMYM1	AGO1	SH3D21	ZC3H12A	C1orf109	YRDC	MACF1	KDM4A	FAAH	EFCAB14	ELAVL4	USP24	SLC35D1	CTBS	PTBP2	STXBP3	TAF13	PSRC1	GNAI3	DRAM2	RAP1A	SLC16A1.dash.AS1	RNF115	MRPS21	GOLPH3L	ARNT	VPS72	S100A11	S100A9	S100A2	SNAPIN	CRTC2	PMVK
DC	DC	Merge	AP006222.2	NOC2L	ISG15	AGRN	C1orf159	SDF4	B3GALT6	UBE2J2	PUSL1	DVL1	CCNL2	MRPL20	ATAD3B	ATAD3A	MIB2	MMP23B	CDK11B	GNB1	PRKCZ	RER1	WRAP73	LRRC47	RPL22	RNF207	GPR153	ACOT7	TNFRSF25	ZBTB48	DNAJC11	TNFRSF9	PARK7	GPR157	H6PD	PIK3CD	CLSTN1	PGD	PEX14	SRM	UBIAD1	FBXO44	MFN2	MIIP	TNFRSF1B	TMEM51	DDI2	ARHGEF19	ATP13A2
DC	DC	None	ISG15	C1orf159	ATAD3B	MIB2	MMP23B	GNB1	RPL22	GPR153	PIK3CD	SRM	FBXO44	DDI2	ATP13A2	MUL1	HP1BP3	EIF4G3	USP48	CDC42	CNR2	SYF2	STMN1	PAFAH2	CD52	GPN2	SYTL1	PPP1R8	THEMIS2	DNAJC8	MED18	SRSF4	PUM1	KPNA6	HDAC1	RBBP4	AZIN2	C1orf216	COL8A2	YRDC	NDUFS5	RIMS3	CITED4	ZNF691	EBNA1BP2	YIPF1	SSBP3	TACSTD2	L1TD1
DC	DC	Alcohol	AGRN	UBE2J2	RER1	WRAP73	TNFRSF9	CLSTN1	PGD	PEX14	UBIAD1	TMEM51	ARHGEF19	NBL1	KIF17	LUZP1	ID3	SRSF10	RUNX3	RSRP1	RPS6KA1	ARID1A	NUDC	SLC9A1	TMEM222	PTP4A2	ZMYM6	PSMB2	C1orf122	ZMPSTE24	FAAH	ORC1	LRP8	MRPL37	DHCR24	OMA1	SLC35D1	RABGGTB	COL24A1	CSF1	C1orf162	ADORA3	RHOC	CSDE1	POLR3C	PIAS3	FMO5	HIST2H2BF	VPS45
DC	DC	Sex	CDK11B	PARK7	CLIC4	STX12	XKR8	EIF3I	C1orf109	PPIE	PPT1	RPS8	MKNK1	ACOT11	SERBP1	ZRANB2	GBP1	DR1	DNTTIP2	VCAM1	PRPF38B	GSTM3	STRIP1	RSBN1	SIKE1	ATP1A1	MRPL9	S100A11	S100A6	CRTC2	HAX1	SSR2	FCER1A	UFC1	FCRLA	OLFML2B	TMCO1	MPC2	BLZF1	XPR1	CAMK1G	LINC00467	CAPN2	ACBD3	ITPKB	SNAP47	C1orf35	ARV1	DNMT3A
DC	DC	Age	SDF4	CCNL2	LRRC47	ALDH4A1	LYPLA2	GMEB1	EPB41	UQCRH	ELAVL4	NEGR1	DNAJB4	RPL5	SASS6	DPH5	HENMT1	VANGL1	ANKRD35	GPR89B	AC245100.1	HIST2H2BE	HIST2H2AC	ADAR	CD1C	MNDA	FCRL6	PEX19	DEDD	FMO4	ACBD6	ZNF281	YOD1	PTPN14	NVL	AKT3	OST4	MRPL33	CRIM1	CDC42EP3	MSH6	SPTBN1	DYSF	RETSAT	CHMP3	BUB1	CCDC115	R3HDM1	ACVR2A
DC	DC	HPV	AP006222.2	PRKCZ	TNFRSF25	DNAJC11	GPR157	H6PD	AKR7A2	CAPZB	DDOST	ECE1	PITHD1	SRRM1	HMGN2	LAPTM5	ZCCHC17	BSDC1	RNF19B	DLGAP3	ZMYM4	AGO1	THRAP3	GNL2	PABPC4	MFSD2A	NFYC	CTPS1	PPCS	YBX1	ERI3	EIF2B3	TOE1	AKR1A1	NASP	EPS15	PRPF38A	ZYG11B	ECHDC2	SCP2	PGM1	PDE4B	GADD45A	TMED5	WDR47	PSMA5	CD53	DRAM2	RAP1A
DC	DC	Tobacco	NOC2L	B3GALT6	PUSL1	DVL1	MRPL20	ATAD3A	RNF207	ACOT7	ZBTB48	MFN2	MIIP	TNFRSF1B	SDHB	PINK1	GPATCH3	SNHG12	YTHDF2	SNRNP40	SERINC2	ZMYM1	SFPQ	ZC3H12A	AKIRIN1	TRIT1	SMAP2	SCMH1	SVBP	SZT2	HECTD3	FAF1	TTC39A	GPX7	TCEANC2	TM2D1	MIER1	LMO4	GBP3	ABCD3	WDR77	HIPK1.dash.AS1	WDR3	LINC00623	NUDT17	NBPF11	NBPF19	HIST2H2AA3	PLEKHO1
Monocytes	Monocytes	Merge	ISG15	TNFRSF18	B3GALT6	DVL1	CCNL2	MRPL20	CDK11B	CDK11A	NADK	FAAP20	TNFRSF14	WRAP73	LRRC47	KCNAB2	RPL22	ICMT	NOL9	KLHL21	CAMTA1	TNFRSF9	PARK7	ENO1	PIK3CD	CTNNBIP1	LZIC	RBP7	UBE4B	KIF1B	PGD	SRM	EXOSC10	UBIAD1	AGTRAP	KIAA2013	PLOD1	TNFRSF8	VPS13D	DHRS3	PRDM2	CASP9	DNAJC16	PLEKHM2	UQCRHL	SPEN	ZBTB17	FBXO42	SDHB
Monocytes	Monocytes	None	ISG15	CDK11A	FAAP20	WRAP73	RPL22	KLHL21	PARK7	CTNNBIP1	LZIC	RBP7	PLOD1	UQCRHL	SPEN	SDHB	RCC2	CDA	ECE1	CDC42	RPL11	PNRC2	SRSF10	SRRM1	SYF2	SH3BGRL3	CD52	IFI6	PTAFR	SESN2	EPB41	LAPTM5	PTP4A2	EIF3I	CSF3R	FHL3	PABPC4	CAP1	FOXJ3	C1orf50	RPS8	NASP	GPBP1L1	UQCRH	MKNK1	CMPK1	MAGOH	TMEM59	TCEANC2
Monocytes	Monocytes	Alcohol	B3GALT6	CCNL2	NADK	TNFRSF14	CAMTA1	TNFRSF9	TNFRSF8	CASP9	ZBTB17	FBXO42	PADI2	EIF4G3	USP48	PPP1R8	DNAJC8	PHACTR4	RCC1	TRNAU1AP	PUM1	TXLNA	YARS	SMIM12	PSMB2	COL8A2	AKIRIN1	RLF	HIVEP3	PRDX1	POMGNT1	LRRC41	NSUN4	CPT2	SRSF11	PIGK	NEXN	ZNHIT6	GBP1	LRRC8B	ALG14	DPH5	STXBP3	RBM15	RHOC	BCAS2	ATP1A1	AC245100.1	HIST2H2AC
Monocytes	Monocytes	Sex	MRPL20	ENO1	KIF1B	UBR4	MRTO4	YBX1	HSPB11	TM2D1	FUBP1	VPS45	ENSA	VPS72	ZNF687	S100A13	JTB	MRPL24	UHMK1	DSTYK	NUCKS1	PNPT1	REL	DGUOK	GGCX	CHMP3	SLC35F5	ARL5A	ORMDL1	HIBCH	SF3B1	FN1	PTMA	RAF1	ZDHHC3	EXOSC7	NDUFAF3	TEX264	PPP4R2	NSUN3	IFT57	B4GALT4	COX17	HSPBAP1	TPRA1	PLXND1	MRPL3	DHX15	EXOC1
Monocytes	Monocytes	Age	CDK11B	ICMT	UBIAD1	PRDM2	DNAJC16	PLEKHM2	RUNX3	S100PBP	SZT2	PRPF38A	CCDC18	WDR77	PTPN22	TARS2	MCL1	CDC42SE1	S100A10	S100A6	SLC39A1	UBE2Q1	SYT11	MEF2D	GPATCH4	HDGF	COPA	B4GALT3	FCER1G	DHX9	RNF2	PTPRC	ZBED6	NUAK2	RAB29	MIA3	TLR5	RNF187	GGPS1	NLRP3	CEBPZOS	MTIF2	NFU1	SUCLG1	ZC3H8	MZT2A	PSMD14	FASTKD1	DYNC1I2
Monocytes	Monocytes	HPV	TNFRSF18	LRRC47	KCNAB2	PGD	EXOSC10	VPS13D	AKR7A2	PITHD1	GALE	LDLRAP1	PAQR7	GMEB1	SRSF4	BSDC1	RBBP4	PHC2	ZMYM6	AGO1	ADPRHL2	MAP7D1	INPP5B	DMAP1	PLK3	EIF2B3	NRDC	USP24	USP1	HS2ST1	DR1	ABCD3	CLCC1	RAP1A	SIKE1	RNF115	PEX11B	PRKAB2	SETDB1	C1orf56	PI4KB	POGZ	THEM4	UBAP2L	EFNA4	SCAMP3	NIT1	NDUFS2	FCGR2B
Monocytes	Monocytes	Tobacco	DVL1	NOL9	PIK3CD	UBE4B	SRM	AGTRAP	KIAA2013	DHRS3	PADI4	ARHGEF10L	HP1BP3	FUCA1	TMEM50A	RPS6KA1	ARID1A	GPN2	WASF2	THEMIS2	TAF12	ZMYM4	TRAPPC3	THRAP3	STK40	YRDC	SF3A3	PPT1	SMAP2	CTPS1	PPIH	TMEM69	RNF11	OSBPL9	GPX7	ZYG11B	IFI44	SH3GLB1	RPL5	SLC35A3	RTCA	SORT1	DDX20	SLC16A1.dash.AS1	TRIM33	TTF2	AC253572.1	SRGAP2C	RBM8A
Cytotoxic.space.T.space.cells	Cytotoxic.space.T.space.cells	Merge	NOC2L	ISG15	AGRN	TNFRSF18	B3GALT6	UBE2J2	CPTP	DVL1	CCNL2	MRPL20	ATAD3C	ATAD3B	ATAD3A	MIB2	MMP23B	SLC35E2B	CDK11A	NADK	GNB1	PRKCZ	FAAP20	MORN1	RER1	PEX10	PLCH2	CEP104	C1orf174	NPHP4	RPL22	ICMT	ZBTB48	KLHL21	PHF13	DNAJC11	CAMTA1	PER3	UTS2	PARK7	ENO1	ENO1.dash.AS1	PIK3CD	CLSTN1	LZIC	PGD	SRM	EXOSC10	FBXO44
Cytotoxic.space.T.space.cells	Cytotoxic.space.T.space.cells	None	ISG15	TNFRSF18	B3GALT6	DVL1	ATAD3A	CDK11A	GNB1	FAAP20	RER1	NPHP4	RPL22	PER3	UTS2	SRM	FBXO6	MAD2L2	DRAXIN	TNFRSF8	TNFRSF1B	AGMAT	ARHGEF19	SZRD1	DDOST	LINC00339	CDC42	C1QA	LUZP1	RPL11	SRSF10	SRRM1	SYF2	RSRP1	TMEM50A	SH3BGRL3	CD52	ZNF683	SLC9A1	WDTC1	FAM76A	THEMIS2	EYA3	PHACTR4	EPB41	MECR	LAPTM5	PUM1	PTP4A2
Cytotoxic.space.T.space.cells	Cytotoxic.space.T.space.cells	Alcohol	AGRN	CPTP	MRPL20	ATAD3B	PRKCZ	FBXO44	DHRS3	EFHD2	UQCRHL	ZBTB17	EMC1	MRTO4	TMCO4	UBXN10.dash.AS1	IFNLR1	MAP3K6	FGR	S100PBP	ZMYM4	ADPRHL2	TRAPPC3	STK40	MEAF6	PABPC4	ZNF684	SVBP	EIF2B3	UROD	CDKN2C	NDC1	HSPB11	TCEANC2	TM2D1	PIGK	TMED5	DR1	DNTTIP2	ALG14	MFSD14A	DPH5	GPSM2	TMEM167B	AHCYL1	NRAS	TTF2	ANKRD35	BCL9
Cytotoxic.space.T.space.cells	Cytotoxic.space.T.space.cells	Sex	NOC2L	C1orf174	CAMTA1	CLSTN1	NECAP2	C1QB	GPN2	GPATCH3	DNAJC8	ZNF362	LSM10	PPIE	FOXJ3	BEST4	RAB3B	CYB5RL	LRRIQ3	TYW3	C1orf52	CCDC18	PTBP2	CYB561D1	SLC16A4	RAP1A	TSPAN2	POLR3GL	ADAMTSL4	CHTOP	ILF2	SLC27A3	DPM3	RRNAD1	CD48	UAP1	SCYL3	CACYBP	KIAA0040	SOAT1	TPR	ZBTB41	DDX59	PPP1R12B	LAX1	MAPKAPK2	TSNAX	ZNF692	RNASEH1
Cytotoxic.space.T.space.cells	Cytotoxic.space.T.space.cells	Age	SLC35E2B	CEP104	KLHL21	ENO1	ENO1.dash.AS1	PIK3CD	PGD	CLCN6	CNR2	WASF2	TRNAU1AP	TXLNA	AZIN2	POU3F1	NDUFS5	COL9A2	CTPS1	P3H1	KDM4A	PRDX1	AKR1A1	MAGOH	DHCR24	ST6GALNAC3	MCOLN2	GBP5	VCAM1	HENMT1	TAF13	AMIGO1	STRIP1	CTTNBP2NL	TRIM33	PHGDH	SEC22B	CHD1L	NBPF19	SV2A	C1orf56	CDC42SE1	C2CD4D	DENND4B	THBS3	SYT11	SEMA4A	PMF1	PAQR6
Cytotoxic.space.T.space.cells	Cytotoxic.space.T.space.cells	HPV	UBE2J2	ATAD3C	MIB2	MMP23B	PEX10	ICMT	ZBTB48	PHF13	DNAJC11	PARK7	LZIC	EXOSC10	MFN2	AKR7A2	CAPZB	ZBTB40	HNRNPR	MAN1C1	PAQR7	RPS6KA1	TMEM222	PPP1R8	RPA2	MED18	SRSF4	SNRNP40	PEF1	IQCC	LCK	HDAC1	ZBTB8A	THRAP3	MRPS15	MACF1	NFYC	SCMH1	PPCS	CCDC24	ERI3	LRRC41	ATPAF1	BEND5	RNF11	OSBPL9	CC2D1B	PRPF38A	GPX7
Cytotoxic.space.T.space.cells	Cytotoxic.space.T.space.cells	Tobacco	CCNL2	NADK	MORN1	PLCH2	ATP13A2	C1QC	ZDHHC18	BSDC1	RNF19B	PHC2	SFPQ	CSF3R	MTF1	AKIRIN1	SMAP2	HPDL	TXNDC12	MRPL37	LEPR	IL23R	IL12RB2	RABGGTB	DNAJB4	LRRC8B	PRMT6	AP4B1	HIPK1	SIKE1	RBM8A	C1orf54	FALEC	S100A11	S100A9	S100A8	S100A2	TRIM46	BGLAP	HDGF	MNDA	FCER1G	FCGR2A	UHMK1	MPZL1	DCAF6	FAM20B	CEP350	STX6
Cycling.space.T.space.cells	Cycling.space.T.space.cells	Merge	ISG15	C1orf159	AURKAIP1	MRPL20	SSU72	SLC35E2B	NADK	RER1	PEX10	TPRG1L	TP73	LRRC47	RPL22	NOL9	TNFRSF9	RERE	ENO1	SLC25A33	LZIC	KIF1B	DFFA	PEX14	TARDBP	SRM	EXOSC10	MTOR	FBXO44	FBXO6	MAD2L2	AGTRAP	MIIP	TNFRSF8	TNFRSF1B	VPS13D	DNAJC16	PLEKHM2	UQCRHL	SDHB	UBR4	EMC1	AKR7A2	CAPZB	DDOST	EIF4G3	CDC42	C1QB	KDM1A
Cycling.space.T.space.cells	Cycling.space.T.space.cells	None	MRPL20	PEX10	TP73	LRRC47	NOL9	TNFRSF9	KIF1B	SRM	DNAJC16	CDC42	HMGCL	NIPAL3	ZNF593	CEP85	PUM1	PTP4A2	TXLNA	TMEM234	SYNC	CLSPN	CDCA8	SLC2A1	HYI	PLK3	MKNK1	EPS15	MAGOH	MYSM1	ATG4C	JAK1	IL12RB2	SRSF11	IFI44	CCDC18	AMPD2	CAPZA1	CSDE1	POLR3C	VPS45	MRPS21	CDC42SE1	UBE2Q1	PIGM	ATF6	POGK	C1orf112	KIFAP3
Cycling.space.T.space.cells	Cycling.space.T.space.cells	Alcohol	SLC35E2B	RER1	TPRG1L	SLC25A33	PEX14	TARDBP	FBXO44	TNFRSF8	TNFRSF1B	PLEKHM2	UQCRHL	EMC1	HNRNPR	STMN1	LSM10	NDUFS5	PPT1	TOE1	AKR1A1	TMEM59	OMA1	ANKRD13C	RABGGTB	GBP5	RNPC3	CEPT1	DENND2D	C1orf162	ST7L	SLC16A1.dash.AS1	LINC00623	ANP32E	THEM4	S100A10	S100A6	S100A4	IL6R	SCAMP3	LMNA	PMF1	LY9	UAP1	GORAB	CEP350	IER5	ARPC5	UBE2T
Cycling.space.T.space.cells	Cycling.space.T.space.cells	Sex	MIIP	RCAN3	SYF2	SH3BGRL3	WASF2	SNRNP40	EIF3I	HDAC1	AK2	ADPRHL2	YRDC	PPIH	UQCRH	PRPF38A	SERBP1	FPGT	LRRC8B	DNTTIP2	AGL	DDX20	GDAP2	SRGAP2C	CHD1L	JTB	CCT3	PEX19	POU2F1	RGS16	TMEM183A	NUCKS1	NEK2	SMYD2	LYPLAL1	GALNT2	COA6	TAF1B	LAPTM4A	POMC	LCLAT1	FAM98A	PIGF	RPS27A	UGP2	PELI1	PNO1	GFPT1	C2orf42
Cycling.space.T.space.cells	Cycling.space.T.space.cells	Age	C1orf159	NADK	RPL22	MAD2L2	VPS13D	UBR4	AKR7A2	RPL11	PNRC2	SRRM1	TMEM50A	GPN2	YBX1	SZT2	FAF1	NRDC	EFCAB7	RPF1	RPL5	SLC35A3	VCAM1	DPH5	LAMTOR5	WDR77	PHTF1	RSBN1	BCAS2	WDR3	PDE4DIP	MCL1	PSMB4	SLC39A1	GBA	GON4L	SEMA4A	AIM2	CD244	PIGC	CENPL	CACYBP	MRPS14	NEK7	LAX1	TMEM63A	H3F3A	LGALS8	RPS7
Cycling.space.T.space.cells	Cycling.space.T.space.cells	HPV	ISG15	AURKAIP1	SSU72	RERE	ENO1	EXOSC10	FBXO6	SDHB	CAPZB	DDOST	KDM1A	E2F2	RUNX3	LDLRAP1	ARID1A	NUDC	RPA2	EYA3	DNAJC8	YTHDF2	SRSF4	KHDRBS1	RNF19B	PSMB2	THRAP3	SF3A3	EBNA1BP2	ATP6V0B	LRRC41	ATPAF1	BTF3L4	COA7	SCP2	CPT2	YIPF1	LINC01358	USP1	PGM1	ZRANB2	FUBP1	SH3GLB1	LMO4	PKN2	GBP4	ZNF326	ABCD3	MFSD14A
Cycling.space.T.space.cells	Cycling.space.T.space.cells	Tobacco	LZIC	DFFA	MTOR	AGTRAP	EIF4G3	C1QB	LUZP1	MTFR1L	UBXN11	WDTC1	MAP3K6	PHACTR4	TRNAU1AP	SNHG12	TMEM39B	ZBTB8OS	RBBP4	AGO1	CAP1	CDC20	PTCH2	HECTD3	TXNDC12	GNG5	DR1	GCLM	SLC16A1	AP4B1	PIAS3	RBM8A	LIX1L	CTSS	SETDB1	S100A9	S100A8	PMVK	PBXIP1	PYGO2	CLK2	GLMP	MNDA	SLAMF1	FCER1G	CD247	ATP1B1	F5	TNFSF4
NK.space.cells	NK.space.cells	Merge	AP006222.2	NOC2L	ISG15	TNFRSF18	SDF4	B3GALT6	UBE2J2	AURKAIP1	MRPL20	CDK11B	GNB1	PLCH2	WRAP73	RPL22	ICMT	TNFRSF25	ZBTB48	THAP3	VAMP3	TNFRSF9	PARK7	ENO1	PGD	DFFA	SRM	EXOSC10	FBXO44	FBXO6	MAD2L2	AGTRAP	MFN2	TNFRSF1B	VPS13D	PRDM2	EFHD2	DNAJC16	NECAP2	SDHB	PADI4	CAPZB	MUL1	DDOST	HP1BP3	ECE1	USP48	CDC42	C1QB
NK.space.cells	NK.space.cells	None	B3GALT6	CDK11B	ICMT	THAP3	TNFRSF9	PARK7	PGD	SRM	MAD2L2	MFN2	PADI4	MUL1	CDC42	LUZP1	RPL11	NIPAL3	SRRM1	SH3BGRL3	CD52	LAPTM5	PUM1	PSMB2	MAP7D1	FHL3	NDUFS5	PABPC4	ELOVL1	RPS8	TMEM69	UQCRH	CMPK1	FAF1	CC2D1B	ECHDC2	SCP2	CPT2	SSBP3	SERBP1	FUBP1	IFI44	PRKACB	GTF2B	GBP1	ZNF326	RPL5	DNTTIP2	GCLM
NK.space.cells	NK.space.cells	Alcohol	NOC2L	ISG15	TNFRSF18	RPL22	VAMP3	DFFA	FBXO6	PRDM2	EFHD2	DNAJC16	HP1BP3	ECE1	HMGCL	RCAN3	LCK	MEAF6	PPCS	OMA1	ATG4C	ALG6	ZRANB2	RPAP2	SASS6	AMPD2	LRIF1	CD2	RPRD2	TARS2	SLC27A3	DENND4B	RPS27	HAX1	PYGO2	SHC1	CKS1B	PYHIN1	FCRL6	DCAF8	SDHC	FCGR3A	DUSP12	MGST3	DCAF6	RABGAP1L	CACYBP	TOR1AIP1	RGS16
NK.space.cells	NK.space.cells	Sex	AP006222.2	CAPZB	USP48	NUDC	THEMIS2	EIF3I	THRAP3	MYCBP	YBX1	ATP6V0B	EFCAB14	PDE4B	PKN2	NOTCH2	MRPL9	METTL18	PTPN7	HIST3H2A	RNASEH1	IAH1	CCT4	SLC1A4	MOB1A	GNLY	EIF5B	IL18RAP	TMEM87B	ZC3H8	PLEKHB2	METTL5	GTF3C3	BZW1	METTL21A	MRPL44	EMC3	SLC4A7	QRICH1	CCDC71	MAPKAPK3	TEX264	APPL1	PXK	ERICH6.dash.AS1	GMPS	SLC30A9	CCNI	COQ2
NK.space.cells	NK.space.cells	Age	PLCH2	EXOSC10	FBXO44	SDHB	DDOST	ZNF683	GMEB1	LSM10	COL9A2	SLC2A1	JUN	CRYZ	BCAS2	HIST2H2AC	MCL1	FLAD1	GON4L	IFI16	PRDX6	GLUL	MIR181A1HG	ATP2B4	EIF2D	PPP2R5A	TMEM63A	GGPS1	ADI1	PDIA6	ATAD2B	FAM228B	YIPF4	SOS1	WDR54	TTC31	HTRA2	LMAN2L	CBWD2	NIFK.dash.AS1	GPD2	STK39	SLC25A12	PLEKHA3	NBEAL1	CTLA4	ICOS	FASTKD2	NCL
NK.space.cells	NK.space.cells	HPV	AURKAIP1	MRPL20	WRAP73	ENO1	NECAP2	SYF2	EYA3	DNAJC8	PTP4A2	KHDRBS1	TXLNA	RBBP4	KIAA0319L	STK40	MRPS15	ZC3H12A	GNL2	PPT1	ZMPSTE24	LRRC41	CDKN2C	SARS	AP4B1	CRTC2	C1orf43	ARHGEF2	ISG20L2	TAGLN2	NCSTN	CREG1	BTG2	SNRPE	SMYD2	GPATCH2	CNIH4	PYCR2	ARF1	TRIM11	RAB4A	TSNAX	SCCPDH	PGBD2	ASXL2	MRPL33	SPAST	FEZ2	PREPL
NK.space.cells	NK.space.cells	Tobacco	SDF4	UBE2J2	GNB1	TNFRSF25	ZBTB48	AGTRAP	TNFRSF1B	VPS13D	C1QB	GALE	HMGN2	SYTL1	XKR8	PHACTR4	RCC1	SNHG12	SMIM12	DPH2	BTF3L4	C1orf52	ODF2L	GBP4	CCDC18	SLC35A3	RTCA	SLC30A7	LAMTOR5	WDR77	TRIM33	CD160	RNF115	LIX1L	PDE4DIP	ENSA	CDC42SE1	SCNM1	S100A9	S100A8	S100A6	SNAPIN	SLC39A1	UBAP2L	GPATCH4	COPA	F11R	TSTD1	ATP1B1
[truncated: 5,000 more columns]
